# Supplementary material for: Influence of gene modification in biological behaviors and responses of mouse lung telocytes to inflammation
Source: J Transl Med. 2019 May 15;17:158. doi: 10.1186/s12967-019-1870-y (PMC6521571; doi:10.1186/s12967-019-1870-y)
Supplement: Supplementary file 2 — Additional file 2: Table S1. The profiles of transcriptional factor and lncRNA genes (Table S1) between primary lung TCs and TCsSV40 were compared and listed Tables 1 and 2, and the hotmap was shown in Fig. 4. [file 12967_2019_1870_MOESM2_ESM.xlsx]

## Sheet: 标准化数据注释
Probe Set ID	non-purified lung TCsSV40 -1_(HTA-2_0).rma-gene-full-Signal	non-purified lung TCsSV40 -2_(HTA-2_0).rma-gene-full-Signal	non-purified lung TCsSV40 _(HTA-2_0).rma-gene-full-Signal	purified TCsSV40-1_(HTA-2_0).rma-gene-full-Signal	purified TCsSV40_(HTA-2_0).rma-gene-full-Signal	purified TCsSV40-3_(HTA-2_0).rma-gene-full-Signal	purified primary lung TCs-1_(HTA-2_0).rma-gene-full-Signal	purified primary lung TCs-2_(HTA-2_0).rma-gene-full-Signal	purified primary lung TCs-3_(HTA-2_0).rma-gene-full-Signal	non-purified primary lung TCs-1_(HTA-2_0).rma-gene-full-Signal	non-purified primary lung TCs-2_(HTA-2_0).rma-gene-full-Signal	non-purified primary lung TCs-3_(HTA-2_0).rma-gene-full-Signal	Gene Symbol	Gene Description	Accession	Database Source	Biotype	Cytoband	Chromosome	Strand	Start	Stop	GO Biological Process ID	GO Biological Process Term	GO Biological Process Evidence	GO Cellular Component ID	GO Cellular Component Term	GO Cellular Component Evidence	GO Molecular Function ID	GO Molecular Function Term	GO Molecular Function Evidence	Pathway Source	Pathway Name	Protein Domains - Source	Protein Domains - Accession or domain name	Protein Domains - Description	category	Up Stream Gene in 10000bp	Same Strand Gene with Overlap	Down Stream Gene in 10000bp	Complementary Strand Gene with Overlap
TC01000001.hg.1	5.24235	5.35323	5.28355	5.30948	5.31348	5.30052	5.28932	5.19199	5.10924	5.40307	5.41267	5.15771	DDX11L1	DEAD/H (Asp-Glu-Ala-Asp/His) box helicase 11 like 1 (DDX11L1), non-coding RNA.	NR_046018	RefSeq	noncoding	1p36.33 // 9p24.3 // 1p36.33	chr1	+	11869	14409	---	---	---	---	---	---	---	---	---	---	---	---	---	---	main
TC01000002.hg.1	4.58333	4.55199	4.51101	4.63136	4.59335	4.57249	4.57588	4.66329	4.60417	4.59206	4.62824	4.66298	MIR1302-11	ncrna:miRNA chromosome:GRCh37:1:30366:30503:1 gene:ENSG00000221311 gene_biotype:miRNA transcript_biotype:miRNA	ENST00000408384	ENSEMBL	noncoding	--- // --- // --- // --- // --- // --- // --- // --- // --- // --- // --- // --- // --- // --- // --- // ---	chr1	+	29554	31109	---	---	---	---	---	---	---	---	---	---	---	---	---	---	main
TC01000003.hg.1	3.22587	3.21994	3.43799	3.34188	3.32027	3.17864	3.13942	3.2422	3.15144	2.89834	3.46423	3.09402	OR4F5	olfactory receptor, family 4, subfamily F, member 5 (OR4F5), mRNA.	NM_001005484	RefSeq	coding	1p36.33 // 1p36.33 // ---	chr1	+	69091	70008	GO:0007165 // GO:0007186 // GO:0007608 // GO:0050896 // GO:0050911 // GO:0007186 // GO:0007165 // GO:0007608 // GO:0050896 // GO:0050911 // GO:0007165 // GO:0007186 // GO:0007608 // GO:0050896 // GO:0050911	signal transduction // G-protein coupled receptor signaling pathway // sensory perception of smell // response to stimulus // detection of chemical stimulus involved in sensory perception of smell // G-protein coupled receptor signaling pathway // signal transduction // sensory perception of smell // response to stimulus // detection of chemical stimulus involved in sensory perception of smell //…	inferred from electronic annotation // inferred from electronic annotation // inferred from electronic annotation // inferred from electronic annotation // inferred from electronic annotation // inferred from electronic annotation // inferred from electronic annotation // inferred from electronic annotation // inferred from electronic annotation // inferred from electronic annotation // inferred …	GO:0005886 // GO:0016021 // GO:0005886 // GO:0016020 // GO:0005886 // GO:0016021 // GO:0005886 // GO:0016020 // GO:0005886 // GO:0016021 // GO:0016020	plasma membrane // integral to membrane // plasma membrane // membrane // plasma membrane // integral to membrane // plasma membrane // membrane // plasma membrane // integral to membrane // membrane	traceable author statement // inferred from electronic annotation // inferred from electronic annotation // inferred from electronic annotation // traceable author statement // inferred from electronic annotation // inferred from electronic annotation // inferred from electronic annotation // traceable author statement // inferred from electronic annotation // inferred from electronic annotation	GO:0004930 // GO:0004984 // GO:0004871 // GO:0004930 // GO:0004984 // GO:0004871 // GO:0004871 // GO:0004930 // GO:0004984	G-protein coupled receptor activity // olfactory receptor activity // signal transducer activity // G-protein coupled receptor activity // olfactory receptor activity // signal transducer activity // signal transducer activity // G-protein coupled receptor activity // olfactory receptor activity	inferred from electronic annotation // inferred from electronic annotation // inferred from electronic annotation // inferred from electronic annotation // inferred from electronic annotation // inferred from electronic annotation // inferred from electronic annotation // inferred from electronic annotation // inferred from electronic annotation	---	---	Pfam // Pfam	IPR000276 // IPR019424	G protein-coupled receptor, rhodopsin-like // 7TM GPCR, olfactory receptor/chemoreceptor Srsx	main
TC01000004.hg.1	1.95286	2.0447	1.79675	2.04433	1.66179	1.77563	2.09796	2.21192	2.0346	1.98918	1.88756	1.68608		havana:lincRNA chromosome:GRCh37:1:160446:161525:1 gene:ENSG00000241599 gene_biotype:lincRNA transcript_biotype:lincRNA	ENST00000496488	ENSEMBL	noncoding	--- // ---	chr1	+	160446	161525	---	---	---	---	---	---	---	---	---	---	---	---	---	---	main
TC01000005.hg.1	4.36479	4.34127	4.33025	4.34864	4.39095	4.3849	4.46208	4.39822	4.49256	4.41051	4.42945	4.40371	LOC100132287	uncharacterized LOC100132287 (LOC100132287), non-coding RNA.	NR_028322	RefSeq	noncoding	1p36.33 // 1p36.33 // --- // --- // --- // --- // --- // 7q11.21 // 5q35.3 // --- // --- // --- // --- // --- // --- // --- // ---	chr1	+	317811	328581	---	---	---	---	---	---	---	---	---	---	---	---	---	---	main
TC01000006.hg.1	2.83689	3.06875	3.00365	2.95916	2.33728	2.70936	2.63991	2.23241	2.0039	2.62324	2.79428	2.32345			uc001aaq.2	UCSC Genes	unknown	---	chr1	+	321084	321115	---	---	---	---	---	---	---	---	---	---	---	---	---	---	main
TC01000007.hg.1	6.31044	6.2374	6.23643	6.42484	6.41821	6.53999	6.84613	6.78576	6.72485	6.69079	6.76887	6.781			uc001aar.2	UCSC Genes	unknown	---	chr1	+	321146	321207	---	---	---	---	---	---	---	---	---	---	---	---	---	---	main
TC01000008.hg.1	2.35861	2.57175	2.3175	2.68114	2.649	2.72219	2.70568	2.70521	2.83863	2.68584	2.55859	2.61507	LOC101060495	havana:lincRNA chromosome:GRCh37:1:322078:342806:1 gene:ENSG00000237094 gene_biotype:lincRNA transcript_biotype:lincRNA	ENST00000455464	ENSEMBL	noncoding	--- // --- // --- // --- // --- // 7q11.21	chr1	+	334140	342806	---	---	---	---	---	---	---	---	---	---	---	---	---	---	main
TC01000009.hg.1	1.52411	1.46613	1.71965	1.49292	1.48778	1.47849	1.51961	1.48727	1.62131	1.53149	1.73582	1.51583	OR4F29	olfactory receptor, family 4, subfamily F, member 29 (OR4F29), mRNA.	NM_001005221	RefSeq	coding	1p36.33 // 5q35.3 // 1p36.33 // 1p36.33 // 1p36.33 // 5q35.3 // 1p36.33 // 1p36.33 // 5q35.3	chr1	+	367640	368634	GO:0007165 // GO:0007186 // GO:0007608 // GO:0050896 // GO:0050911 // GO:0007165 // GO:0007186 // GO:0007608 // GO:0050896 // GO:0050911 // GO:0007165 // GO:0007186 // GO:0007608 // GO:0050896 // GO:0050911 // GO:0007165 // GO:0007186 // GO:0007608 // GO:0050896 // GO:0050911 // GO:0007165 // GO:0007186 // GO:0007608 // GO:0050896 // GO:0050911	signal transduction // G-protein coupled receptor signaling pathway // sensory perception of smell // response to stimulus // detection of chemical stimulus involved in sensory perception of smell // signal transduction // G-protein coupled receptor signaling pathway // sensory perception of smell // response to stimulus // detection of chemical stimulus involved in sensory perception of smell //…	inferred from electronic annotation // inferred from electronic annotation // inferred from electronic annotation // inferred from electronic annotation // inferred from electronic annotation // inferred from electronic annotation // inferred from electronic annotation // inferred from electronic annotation // inferred from electronic annotation // inferred from electronic annotation // inferred …	GO:0005886 // GO:0016021 // GO:0005886 // GO:0016020 // GO:0005886 // GO:0016021 // GO:0005886 // GO:0016020 // GO:0005886 // GO:0005886 // GO:0016020 // GO:0016021 // GO:0005886 // GO:0016021 // GO:0005886 // GO:0016020 // GO:0005886 // GO:0005886 // GO:0016020 // GO:0016021	plasma membrane // integral to membrane // plasma membrane // membrane // plasma membrane // integral to membrane // plasma membrane // membrane // plasma membrane // plasma membrane // membrane // integral to membrane // plasma membrane // integral to membrane // plasma membrane // membrane // plasma membrane // plasma membrane // membrane // integral to membrane	traceable author statement // inferred from electronic annotation // inferred from electronic annotation // inferred from electronic annotation // traceable author statement // inferred from electronic annotation // inferred from electronic annotation // inferred from electronic annotation // inferred from electronic annotation // traceable author statement // inferred from electronic annotation …	GO:0004930 // GO:0004984 // GO:0004871 // GO:0004930 // GO:0004984 // GO:0004871 // GO:0004871 // GO:0004930 // GO:0004984 // GO:0004930 // GO:0004984 // GO:0004871 // GO:0004871 // GO:0004930 // GO:0004984	G-protein coupled receptor activity // olfactory receptor activity // signal transducer activity // G-protein coupled receptor activity // olfactory receptor activity // signal transducer activity // signal transducer activity // G-protein coupled receptor activity // olfactory receptor activity // G-protein coupled receptor activity // olfactory receptor activity // signal transducer activity //…	inferred from electronic annotation // inferred from electronic annotation // inferred from electronic annotation // inferred from electronic annotation // inferred from electronic annotation // inferred from electronic annotation // inferred from electronic annotation // inferred from electronic annotation // inferred from electronic annotation // inferred from electronic annotation // inferred …	---	---	---	---	---	main				n387107
TC01000010.hg.1	3.36275	3.01176	3.33862	3.64702	3.35449	3.40889	3.15114	3.14502	3.33121	3.57375	3.35443	3.49252			uc001aax.1	UCSC Genes	unknown	---	chr1	+	420206	421839	---	---	---	---	---	---	---	---	---	---	---	---	---	---	main
TC01000011.hg.1	4.03317	3.62542	4.05592	3.90009	3.83866	4.00571	4.01673	3.97599	4.07978	3.95709	3.85668	4.01468		havana:lincRNA chromosome:GRCh37:1:459656:461954:1 gene:ENSG00000236743 gene_biotype:lincRNA transcript_biotype:lincRNA	ENST00000441866	ENSEMBL	noncoding	--- // ---	chr1	+	459656	461954	---	---	---	---	---	---	---	---	---	---	---	---	---	---	main
TC01000012.hg.1	4.43605	4.38481	4.60913	4.52233	4.50889	4.49124	4.6095	4.52988	4.5352	4.60473	4.51217	4.5114		havana:lincRNA chromosome:GRCh37:1:529839:532878:-1 gene:ENSG00000239664 gene_biotype:lincRNA transcript_biotype:lincRNA	ENST00000357876	ENSEMBL	noncoding	--- // --- // --- // --- // --- // --- // --- // ---	chr1	+	523009	532878	---	---	---	---	---	---	---	---	---	---	---	---	---	---	main
TC01000013.hg.1	1.6567	1.66771	2.08012	1.65473	1.58028	1.67296	1.63427	1.67072	1.70888	1.68858	1.53917	1.72187			uc001abb.3	UCSC Genes	unknown	---	chr1	+	568844	568913	---	---	---	---	---	---	---	---	---	---	---	---	---	---	main
TC01000014.hg.1	2.29969	2.26177	2.29772	2.32053	2.19385	2.21151	2.49702	2.36707	2.30081	2.27017	2.37235	2.12106		cdna:known chromosome:GRCh37:1:696291:697369:1 gene:ENSG00000229905 gene_biotype:antisense transcript_biotype:antisense	ENST00000422528	ENSEMBL	noncoding	--- // ---	chr1	+	696291	697369	---	---	---	---	---	---	---	---	---	---	---	---	---	---	main
TC01000015.hg.1	4.23252	4.31834	4.3486	4.30225	4.30911	4.31055	4.35799	4.25966	4.35759	4.36249	4.35562	4.33871	LOC100287934	havana:lincRNA chromosome:GRCh37:1:740312:745440:1 gene:ENSG00000237491 gene_biotype:lincRNA transcript_biotype:lincRNA	ENST00000412115	ENSEMBL	noncoding	1p36.33 // 1p36.33 // 1p36.33 // 1p36.33 // --- // --- // --- // --- // --- // --- // --- // --- // --- // ---	chr1	+	714162	745440	---	---	---	GO:0016021 // GO:0016020 // GO:0016021 // GO:0016020 // GO:0016021 // GO:0016020 // GO:0016021 // GO:0016020	integral to membrane // membrane // integral to membrane // membrane // integral to membrane // membrane // integral to membrane // membrane	inferred from electronic annotation // inferred from electronic annotation // inferred from electronic annotation // inferred from electronic annotation // inferred from electronic annotation // inferred from electronic annotation // inferred from electronic annotation // inferred from electronic annotation	---	---	---	---	---	---	---	---	main
TC01000016.hg.1	2.80201	2.76672	3.1001	3.15978	3.00876	3.07175	3.29829	3.02801	3.01345	3.14832	2.8599	3.05238	LOC100287934	ensembl:lincRNA chromosome:GRCh37:1:721320:722513:1 gene:ENSG00000237491 gene_biotype:lincRNA transcript_biotype:lincRNA	ENST00000358533	ENSEMBL	noncoding	1p36.33	chr1	+	721320	722513	---	---	---	GO:0016021 // GO:0016020	integral to membrane // membrane	inferred from electronic annotation // inferred from electronic annotation	---	---	---	---	---	---	---	---	main
TC01000017.hg.1	5.00879	4.89169	4.61351	5.01417	5.04117	4.98688	5.17824	4.91994	5.00118	4.97547	5.17356	4.85846	FAM87B	ensembl_havana_transcript:lincRNA chromosome:GRCh37:1:752751:755214:1 gene:ENSG00000177757 gene_biotype:lincRNA transcript_biotype:lincRNA	ENST00000326734	ENSEMBL	noncoding	1p36.33 // ---	chr1	+	752751	755214	---	---	---	GO:0016021 // GO:0016020	integral to membrane // membrane	inferred from electronic annotation // inferred from electronic annotation	---	---	---	---	---	---	---	---	main
TC01000018.hg.1	3.9805	4.03824	3.94808	3.99136	4.02711	3.98758	4.02038	3.98906	3.97837	4.00729	4.03088	3.94552	LOC643837	uncharacterized LOC643837 (LOC643837), transcript variant 6, non-coding RNA.	NR_015368	RefSeq	noncoding	1p36.33 // 1p36.33 // --- // --- // --- // --- // --- // --- // --- // --- // --- // --- // --- // ---	chr1	+	762988	789791	---	---	---	---	---	---	---	---	---	---	---	---	---	---	main
TC01000019.hg.1	5.82442	5.77854	5.76433	5.82054	5.803	6.00341	5.87388	5.85795	5.90282	5.87603	5.93435	5.87774		cdna:known chromosome:GRCh37:1:849551:850351:1 gene:ENSG00000241180 gene_biotype:antisense transcript_biotype:antisense	ENST00000398216	ENSEMBL	noncoding	1p36.33 // --- // --- // --- // ---	chr1	+	846815	850351	---	---	---	---	---	---	---	---	---	---	---	---	---	---	main			SAMD11 9909bp
TC01000020.hg.1	6.4432	6.42798	6.39233	6.44185	6.40286	6.4838	6.43087	6.43675	6.37632	6.42285	6.41862	6.3615	SAMD11	sterile alpha motif domain containing 11 (SAMD11), mRNA.	NM_152486	RefSeq	coding	1p36.33 // 1p36.33 // 1p36.33 // 1p36.33 // 1p36.33 // --- // --- // --- // --- // --- // --- // --- // --- // ---	chr1	+	860260	879961	GO:0000122 // GO:0000122 // GO:0000122 // GO:0000122 // GO:0000122	negative regulation of transcription from RNA polymerase II promoter // negative regulation of transcription from RNA polymerase II promoter // negative regulation of transcription from RNA polymerase II promoter // negative regulation of transcription from RNA polymerase II promoter // negative regulation of transcription from RNA polymerase II promoter	inferred from electronic annotation // inferred from electronic annotation // inferred from electronic annotation // inferred from electronic annotation // inferred from electronic annotation	GO:0005634 // GO:0005634 // GO:0005634 // GO:0005634 // GO:0005634 // GO:0005634	nucleus // nucleus // nucleus // nucleus // nucleus // nucleus	inferred from electronic annotation // inferred from electronic annotation // inferred from electronic annotation // inferred from electronic annotation // inferred from electronic annotation // inferred from electronic annotation	GO:0032093 // GO:0042731 // GO:0043621 // GO:0005515 // GO:0032093 // GO:0042731 // GO:0043621 // GO:0032093 // GO:0042731 // GO:0043621 // GO:0032093 // GO:0042731 // GO:0043621 // GO:0032093 // GO:0042731 // GO:0043621	SAM domain binding // PH domain binding // protein self-association // protein binding // SAM domain binding // PH domain binding // protein self-association // SAM domain binding // PH domain binding // protein self-association // SAM domain binding // PH domain binding // protein self-association // SAM domain binding // PH domain binding // protein self-association	inferred from electronic annotation // inferred from electronic annotation // inferred from electronic annotation // inferred from electronic annotation // inferred from electronic annotation // inferred from electronic annotation // inferred from electronic annotation // inferred from electronic annotation // inferred from electronic annotation // inferred from electronic annotation // inferred …	---	---	Pfam // Pfam	IPR011510 // IPR021129	Sterile alpha motif, type 2 // Sterile alpha motif, type 1	main	ENST00000398216 9909bp;TCONS_00000032-XLOC_000011 9909bp
TC01000021.hg.1	6.07945	6.00748	6.02977	6.0679	6.05985	6.17585	6.09052	6.13903	6.117	6.07794	6.07529	6.07499	KLHL17	kelch-like family member 17 (KLHL17), mRNA.	NM_198317	RefSeq	coding	1p36.33 // 1p36.33 // 1p36.33 // 1p36.33 // 1p36.33 // --- // --- // --- // ---	chr1	+	895967	901099	GO:0007420 // GO:0016567 // GO:0030036 // GO:0030036 // GO:0007420 // GO:0016567 // GO:0030036 // GO:0030036 // GO:0007420 // GO:0016567 // GO:0030036 // GO:0030036 // GO:0007420 // GO:0016567 // GO:0030036 // GO:0030036 // GO:0007420 // GO:0016567 // GO:0030036 // GO:0030036 // GO:0030036 // GO:0016567 // GO:0007420	brain development // protein ubiquitination // actin cytoskeleton organization // actin cytoskeleton organization // brain development // protein ubiquitination // actin cytoskeleton organization // actin cytoskeleton organization // brain development // protein ubiquitination // actin cytoskeleton organization // actin cytoskeleton organization // brain development // protein ubiquitination // a…	inferred from electronic annotation // inferred from electronic annotation // inferred from sequence or structural similarity // inferred from electronic annotation // inferred from electronic annotation // inferred from electronic annotation // inferred from sequence or structural similarity // inferred from electronic annotation // inferred from electronic annotation // inferred from electronic…	GO:0005886 // GO:0014069 // GO:0015629 // GO:0030054 // GO:0032839 // GO:0043025 // GO:0045211 // GO:0015629 // GO:0016020 // GO:0045202 // GO:0005886 // GO:0014069 // GO:0015629 // GO:0030054 // GO:0032839 // GO:0043025 // GO:0045211 // GO:0015629 // GO:0016020 // GO:0045202 // GO:0005886 // GO:0014069 // GO:0015629 // GO:0015629 // GO:0030054 // GO:0032839 // GO:0043025 // GO:0045211 // GO:0005…	plasma membrane // postsynaptic density // actin cytoskeleton // cell junction // dendrite cytoplasm // neuronal cell body // postsynaptic membrane // actin cytoskeleton // membrane // synapse // plasma membrane // postsynaptic density // actin cytoskeleton // cell junction // dendrite cytoplasm // neuronal cell body // postsynaptic membrane // actin cytoskeleton // membrane // synapse // plasma …	inferred from electronic annotation // inferred from electronic annotation // inferred from sequence or structural similarity // inferred from electronic annotation // inferred from electronic annotation // inferred from electronic annotation // inferred from electronic annotation // inferred from electronic annotation // inferred from electronic annotation // inferred from electronic annotation …	GO:0031208 // GO:0032947 // GO:0051015 // GO:0003779 // GO:0032947 // GO:0031208 // GO:0032947 // GO:0051015 // GO:0005515 // GO:0032947 // GO:0003779 // GO:0031208 // GO:0032947 // GO:0032947 // GO:0051015 // GO:0005515 // GO:0031208 // GO:0032947 // GO:0032947 // GO:0051015 // GO:0031208 // GO:0032947 // GO:0032947 // GO:0051015 // GO:0005515 // GO:0003779 // GO:0051015 // GO:0031208 // GO:0032…	POZ domain binding // protein complex scaffold // actin filament binding // actin binding // protein complex scaffold // POZ domain binding // protein complex scaffold // actin filament binding // protein binding // protein complex scaffold // actin binding // POZ domain binding // protein complex scaffold // protein complex scaffold // actin filament binding // protein binding // POZ domain bind…	inferred from electronic annotation // inferred from sequence or structural similarity // inferred from electronic annotation // inferred from electronic annotation // inferred from electronic annotation // inferred from electronic annotation // inferred from sequence or structural similarity // inferred from electronic annotation // inferred from electronic annotation // inferred from electronic…	---	---	Pfam // Pfam // Pfam // Pfam // Pfam // Pfam // Pfam // Pfam // Pfam	IPR006652 // IPR011498 // IPR011705 // IPR013069 // IPR006652 // IPR011498 // IPR011705 // IPR013069 // IPR006652	Kelch repeat type 1 // Kelch repeat type 2 // BTB/Kelch-associated // BTB/POZ // Kelch repeat type 1 // Kelch repeat type 2 // BTB/Kelch-associated // BTB/POZ // Kelch repeat type 1	main
TC01000022.hg.1	6.29041	6.23691	6.23467	6.29646	6.2973	6.36754	6.3664	6.34145	6.27868	6.34042	6.33829	6.27003	PLEKHN1	pleckstrin homology domain containing, family N member 1 (PLEKHN1), transcript variant 2, mRNA.	NM_001160184	RefSeq	coding	1p36.33 // 1p36.33 // 1p36.33 // 1p36.33 // 1p36.33 // 1p36.33 // 1p36.33 // 1p36.33 // --- // --- // ---	chr1	+	901877	911245	---	---	---	---	---	---	GO:0005543 // GO:0005543 // GO:0005543 // GO:0005543 // GO:0005515 // GO:0005543 // GO:0005515 // GO:0005543 // GO:0005543 // GO:0005543 // GO:0005515	phospholipid binding // phospholipid binding // phospholipid binding // phospholipid binding // protein binding // phospholipid binding // protein binding // phospholipid binding // phospholipid binding // phospholipid binding // protein binding	inferred from electronic annotation // inferred from electronic annotation // inferred from electronic annotation // inferred from electronic annotation // inferred from electronic annotation // inferred from electronic annotation // inferred from electronic annotation // inferred from electronic annotation // inferred from electronic annotation // inferred from electronic annotation // inferred …	---	---	---	---	---	main				NR_027693;n407979
TC01000023.hg.1	6.0287	6.06112	6.01615	5.95882	6.04914	6.17801	5.86962	5.97812	6.0152	6.075	6.02853	5.93783	ISG15	ISG15 ubiquitin-like modifier (ISG15), mRNA.	NM_005101	RefSeq	coding	1p36.33 // 1p36.33 // 1p36.33 // ---	chr1	+	948803	949920	GO:0007267 // GO:0019048 // GO:0019221 // GO:0019941 // GO:0031397 // GO:0032020 // GO:0032020 // GO:0032480 // GO:0032649 // GO:0034340 // GO:0042742 // GO:0045071 // GO:0045087 // GO:0051607 // GO:0060337 // GO:0032020 // GO:0045087 // GO:0051607 // GO:0007267 // GO:0019048 // GO:0019221 // GO:0019941 // GO:0031397 // GO:0032020 // GO:0032020 // GO:0032480 // GO:0032649 // GO:0034340 // GO:0042…	cell-cell signaling // virus-host interaction // cytokine-mediated signaling pathway // modification-dependent protein catabolic process // negative regulation of protein ubiquitination // ISG15-protein conjugation // ISG15-protein conjugation // negative regulation of type I interferon production // regulation of interferon-gamma production // response to type I interferon // defense response to…	non-traceable author statement // inferred from electronic annotation // traceable author statement // inferred from electronic annotation // inferred from direct assay // inferred from direct assay // inferred from mutant phenotype // traceable author statement // inferred from mutant phenotype // inferred from direct assay // inferred from mutant phenotype // inferred from mutant phenotype // t…	GO:0005576 // GO:0005615 // GO:0005737 // GO:0005829 // GO:0005576 // GO:0005737 // GO:0005576 // GO:0005615 // GO:0005737 // GO:0005829 // GO:0005576 // GO:0005737 // GO:0005576 // GO:0005615 // GO:0005737 // GO:0005829 // GO:0005576 // GO:0005737 // GO:0005576 // GO:0005829 // GO:0005615 // GO:0005737	extracellular region // extracellular space // cytoplasm // cytosol // extracellular region // cytoplasm // extracellular region // extracellular space // cytoplasm // cytosol // extracellular region // cytoplasm // extracellular region // extracellular space // cytoplasm // cytosol // extracellular region // cytoplasm // extracellular region // cytosol // extracellular space // cytoplasm	inferred from direct assay // non-traceable author statement // non-traceable author statement // traceable author statement // inferred from electronic annotation // inferred from electronic annotation // inferred from direct assay // non-traceable author statement // non-traceable author statement // traceable author statement // inferred from electronic annotation // inferred from electronic a…	GO:0005515 // GO:0031386 // GO:0005515 // GO:0031386 // GO:0005515 // GO:0005515 // GO:0031386 // GO:0031386	protein binding // protein tag // protein binding // protein tag // protein binding // protein binding // protein tag // protein tag	inferred from physical interaction // inferred from electronic annotation // inferred from physical interaction // inferred from electronic annotation // inferred from electronic annotation // inferred from physical interaction // inferred from electronic annotation // inferred from electronic annotation	---	---	Pfam	IPR000626	Ubiquitin	main
TC01000024.hg.1	6.49906	6.51783	6.49671	6.51741	6.48124	6.54652	6.51495	6.50516	6.48262	6.54404	6.51879	6.51173	AGRN	agrin (AGRN), mRNA.	NM_198576	RefSeq	coding	1p36.33 // 1p36.33 // 1p36.33 // 1p36.33 // --- // --- // --- // --- // --- // --- // --- // --- // --- // --- // ---	chr1	+	955503	991499	GO:0001523 // GO:0005975 // GO:0006024 // GO:0006027 // GO:0007165 // GO:0007213 // GO:0007411 // GO:0007603 // GO:0030203 // GO:0030204 // GO:0032321 // GO:0043113 // GO:0043113 // GO:0044281 // GO:0045162 // GO:0045887 // GO:0045944 // GO:0050808 // GO:0051491 // GO:0007213 // GO:0007275 // GO:0030154 // GO:0030198 // GO:0043113 // GO:0007268 // GO:0001934 // GO:0007009 // GO:0007165 // GO:0007…	retinoid metabolic process // carbohydrate metabolic process // glycosaminoglycan biosynthetic process // glycosaminoglycan catabolic process // signal transduction // G-protein coupled acetylcholine receptor signaling pathway // axon guidance // phototransduction, visible light // glycosaminoglycan metabolic process // chondroitin sulfate metabolic process // positive regulation of Rho GTPase ac…	traceable author statement // traceable author statement // traceable author statement // traceable author statement // traceable author statement // traceable author statement // traceable author statement // traceable author statement // traceable author statement // traceable author statement // inferred from sequence or structural similarity // inferred from direct assay // inferred from muta…	GO:0005605 // GO:0005796 // GO:0005886 // GO:0016021 // GO:0030054 // GO:0031012 // GO:0031012 // GO:0043202 // GO:0045202 // GO:0005576 // GO:0005576 // GO:0005578 // GO:0005605 // GO:0005886 // GO:0016020 // GO:0045202 // GO:0005605 // GO:0005605 // GO:0005615 // GO:0009986 // GO:0031012 // GO:0031012 // GO:0045202 // GO:0005605 // GO:0005796 // GO:0005886 // GO:0016021 // GO:0030054 // GO:0031…	basal lamina // Golgi lumen // plasma membrane // integral to membrane // cell junction // extracellular matrix // extracellular matrix // lysosomal lumen // synapse // extracellular region // extracellular region // proteinaceous extracellular matrix // basal lamina // plasma membrane // membrane // synapse // basal lamina // basal lamina // extracellular space // cell surface // extracellular m…	inferred from direct assay // traceable author statement // traceable author statement // inferred from electronic annotation // inferred from electronic annotation // inferred from direct assay // traceable author statement // traceable author statement // inferred from sequence or structural similarity // inferred from electronic annotation // traceable author statement // inferred from electro…	GO:0002162 // GO:0005200 // GO:0005509 // GO:0005515 // GO:0033691 // GO:0035374 // GO:0043236 // GO:0043395 // GO:0043236 // GO:0003674 // GO:0005200 // GO:0005515 // GO:0030548 // GO:0043236 // GO:0005515 // GO:0005509 // GO:0002162 // GO:0005200 // GO:0005509 // GO:0005515 // GO:0033691 // GO:0035374 // GO:0043236 // GO:0043395 // GO:0043236 // GO:0003674 // GO:0002162 // GO:0005200 // GO:0005…	dystroglycan binding // structural constituent of cytoskeleton // calcium ion binding // protein binding // sialic acid binding // chondroitin sulfate binding // laminin binding // heparan sulfate proteoglycan binding // laminin binding // molecular_function // structural constituent of cytoskeleton // protein binding // acetylcholine receptor regulator activity // laminin binding // protein bind…	inferred from sequence or structural similarity // traceable author statement // inferred from sequence or structural similarity // inferred from physical interaction // inferred from sequence or structural similarity // inferred from sequence or structural similarity // traceable author statement // inferred from sequence or structural similarity // inferred from electronic annotation // no biol…	---	---	Pfam // Pfam // Pfam // Pfam // Pfam // Pfam // Pfam // Pfam	IPR001791 // IPR006209 // IPR000082 // IPR000742 // IPR001791 // IPR002049 // IPR002350 // IPR004850	Laminin G domain // EGF-like domain // SEA domain // Epidermal growth factor-like domain // Laminin G domain // EGF-like, laminin // Kazal domain // Agrin NtA	main			ENST00000427998 3584bp;n337634 3581bp;TCONS_l2_00001953-XLOC_l2_000018 6089bp
TC01000025.hg.1	6.29173	6.3144	6.27352	6.34232	6.29981	6.39287	6.33305	6.32167	6.28433	6.33614	6.2986	6.26382		cdna:known chromosome:GRCh37:1:995114:1001836:1 gene:ENSG00000217801 gene_biotype:pseudogene transcript_biotype:processed_transcript	ENST00000427998	ENSEMBL	noncoding	---	chr1	+	995083	1001836	---	---	---	---	---	---	---	---	---	---	---	---	---	---	main	AGRN 3584bp
TC01000026.hg.1	5.78853	5.84809	5.90002	5.78054	5.76511	5.99963	5.81162	5.78503	5.76158	5.83592	5.7709	5.87118	LOC254099	uncharacterized LOC254099 (LOC254099), non-coding RNA.	NR_038869	RefSeq	noncoding	1p36.33 // 1p36.33 // --- // ---	chr1	+	1072397	1079436	---	---	---	---	---	---	---	---	---	---	---	---	---	---	main
TC01000027.hg.1	4.76077	4.7664	4.95142	4.8595	4.88635	4.94972	4.96905	4.91871	4.88001	4.99853	4.93044	4.80165	MIR200B	microRNA 200b (MIR200B), microRNA.	NR_029639	RefSeq	noncoding	1p36.33 // 1p36.33	chr1	+	1102484	1102578	---	---	---	---	---	---	---	---	---	---	---	---	---	---	main			TTLL10 6686bp
TC01000028.hg.1	3.25987	3.541	3.20008	3.17686	3.24755	3.51626	3.45692	3.46897	3.47479	3.36386	3.51717	3.28008	MIR200A	microRNA 200a (MIR200A), microRNA.	NR_029834	RefSeq	noncoding	1p36.33 // 1p36.33	chr1	+	1103243	1103332	---	---	---	---	---	---	---	---	---	---	---	---	---	---	main			TTLL10 5932bp
TC01000029.hg.1	2.93069	2.97555	2.93225	2.98055	2.88596	3.33725	3.01331	3.17209	2.81033	2.9351	3.01095	3.09498	MIR429	microRNA 429 (MIR429), microRNA.	NR_029957	RefSeq	noncoding	1p36.33 // 1p36.33	chr1	+	1104385	1104467	---	---	---	---	---	---	---	---	---	---	---	---	---	---	main			TTLL10 4797bp
TC01000030.hg.1	6.05103	6.0189	6.01045	6.03004	6.04345	6.10265	6.1449	6.04202	6.02184	6.07297	6.03209	6.02461	TTLL10	tubulin tyrosine ligase-like family, member 10 (TTLL10), transcript variant 1, mRNA.	NM_001130045	RefSeq	coding	1p36.33 // 1p36.33 // 1p36.33 // 1p36.33 // 1p36.33 // 1p36.33 // 1p36.33 // --- // --- // --- // --- // --- // ---	chr1	+	1109264	1133315	GO:0018094 // GO:0006464 // GO:0018094 // GO:0006464 // GO:0018094 // GO:0006464 // GO:0018094 // GO:0006464 // GO:0018094 // GO:0006464 // GO:0018094 // GO:0006464 // GO:0018094 // GO:0006464 // GO:0006464	protein polyglycylation // cellular protein modification process // protein polyglycylation // cellular protein modification process // protein polyglycylation // cellular protein modification process // protein polyglycylation // cellular protein modification process // protein polyglycylation // cellular protein modification process // protein polyglycylation // cellular protein modification pr…	inferred from direct assay // inferred from electronic annotation // inferred from direct assay // inferred from electronic annotation // inferred from direct assay // inferred from electronic annotation // inferred from direct assay // inferred from electronic annotation // inferred from direct assay // inferred from electronic annotation // inferred from direct assay // inferred from electronic…	GO:0005737 // GO:0005886 // GO:0031965 // GO:0005737 // GO:0005886 // GO:0031965 // GO:0005737 // GO:0005886 // GO:0031965 // GO:0005737 // GO:0005886 // GO:0031965 // GO:0005737 // GO:0005886 // GO:0031965 // GO:0005737 // GO:0005886 // GO:0031965 // GO:0005737 // GO:0005886 // GO:0031965 // GO:0005886 // GO:0005737 // GO:0031965	cytoplasm // plasma membrane // nuclear membrane // cytoplasm // plasma membrane // nuclear membrane // cytoplasm // plasma membrane // nuclear membrane // cytoplasm // plasma membrane // nuclear membrane // cytoplasm // plasma membrane // nuclear membrane // cytoplasm // plasma membrane // nuclear membrane // cytoplasm // plasma membrane // nuclear membrane // plasma membrane // cytoplasm // nuc…	inferred from direct assay // inferred from direct assay // inferred from direct assay // inferred from direct assay // inferred from direct assay // inferred from direct assay // inferred from direct assay // inferred from direct assay // inferred from direct assay // inferred from direct assay // inferred from direct assay // inferred from direct assay // inferred from direct assay // inferred …	GO:0004835 // GO:0070735 // GO:0005515 // GO:0004835 // GO:0070735 // GO:0005515 // GO:0004835 // GO:0070735 // GO:0005515 // GO:0004835 // GO:0070735 // GO:0005515 // GO:0004835 // GO:0070735 // GO:0005515 // GO:0004835 // GO:0070735 // GO:0005515 // GO:0004835 // GO:0070735 // GO:0005515 // GO:0004835	tubulin-tyrosine ligase activity // protein-glycine ligase activity // protein binding // tubulin-tyrosine ligase activity // protein-glycine ligase activity // protein binding // tubulin-tyrosine ligase activity // protein-glycine ligase activity // protein binding // tubulin-tyrosine ligase activity // protein-glycine ligase activity // protein binding // tubulin-tyrosine ligase activity // pro…	inferred from electronic annotation // inferred from direct assay // inferred from physical interaction // inferred from electronic annotation // inferred from direct assay // inferred from physical interaction // inferred from electronic annotation // inferred from direct assay // inferred from physical interaction // inferred from electronic annotation // inferred from direct assay // inferred …	---	---	Pfam // Pfam // Pfam	IPR004344 // IPR004344 // IPR004344	Tubulin-tyrosine ligase // Tubulin-tyrosine ligase // Tubulin-tyrosine ligase	main	NR_029639 6686bp;NR_029834 5932bp;NR_029957 4797bp			ENST00000379317
TC01000031.hg.1	5.61813	5.56567	5.53839	5.58844	5.63206	5.58637	5.56711	5.43323	5.39941	5.53479	5.38642	5.5313	B3GALT6	UDP-Gal:betaGal beta 1,3-galactosyltransferase polypeptide 6 (B3GALT6), mRNA.	NM_080605	RefSeq	coding	1p36.33 // 1p36.33 // ---	chr1	+	1167629	1170421	GO:0005975 // GO:0006024 // GO:0006486 // GO:0015012 // GO:0030203 // GO:0030204 // GO:0030206 // GO:0044281 // GO:0006024 // GO:0005975 // GO:0006024 // GO:0006486 // GO:0015012 // GO:0030203 // GO:0030204 // GO:0030206 // GO:0044281 // GO:0006024 // GO:0005975 // GO:0006024 // GO:0006486 // GO:0015012 // GO:0030203 // GO:0030204 // GO:0030206 // GO:0044281	carbohydrate metabolic process // glycosaminoglycan biosynthetic process // protein glycosylation // heparan sulfate proteoglycan biosynthetic process // glycosaminoglycan metabolic process // chondroitin sulfate metabolic process // chondroitin sulfate biosynthetic process // small molecule metabolic process // glycosaminoglycan biosynthetic process // carbohydrate metabolic process // glycosami…	traceable author statement // inferred from mutant phenotype // inferred from electronic annotation // inferred from electronic annotation // traceable author statement // traceable author statement // inferred from electronic annotation // traceable author statement // inferred from electronic annotation // traceable author statement // inferred from mutant phenotype // inferred from electronic …	GO:0000139 // GO:0005797 // GO:0016021 // GO:0032580 // GO:0005794 // GO:0016020 // GO:0005797 // GO:0000139 // GO:0005797 // GO:0016021 // GO:0032580 // GO:0016020 // GO:0005797 // GO:0005794 // GO:0000139 // GO:0016021 // GO:0016020 // GO:0005794 // GO:0005797 // GO:0032580	Golgi membrane // Golgi medial cisterna // integral to membrane // Golgi cisterna membrane // Golgi apparatus // membrane // Golgi medial cisterna // Golgi membrane // Golgi medial cisterna // integral to membrane // Golgi cisterna membrane // membrane // Golgi medial cisterna // Golgi apparatus // Golgi membrane // integral to membrane // membrane // Golgi apparatus // Golgi medial cisterna // G…	traceable author statement // inferred from direct assay // inferred from electronic annotation // inferred from electronic annotation // inferred from electronic annotation // inferred from electronic annotation // inferred from electronic annotation // traceable author statement // inferred from direct assay // inferred from electronic annotation // inferred from electronic annotation // inferr…	GO:0008499 // GO:0035250 // GO:0047220 // GO:0008378 // GO:0016740 // GO:0016757 // GO:0008499 // GO:0035250 // GO:0047220 // GO:0008378 // GO:0016740 // GO:0016757 // GO:0008378 // GO:0008499 // GO:0016740 // GO:0016757 // GO:0035250 // GO:0047220	UDP-galactose:beta-N-acetylglucosamine beta-1,3-galactosyltransferase activity // UDP-galactosyltransferase activity // galactosylxylosylprotein 3-beta-galactosyltransferase activity // galactosyltransferase activity // transferase activity // transferase activity, transferring glycosyl groups // UDP-galactose:beta-N-acetylglucosamine beta-1,3-galactosyltransferase activity // UDP-galactosyltrans…	inferred from electronic annotation // inferred from direct assay // inferred from electronic annotation // inferred from electronic annotation // inferred from electronic annotation // inferred from electronic annotation // inferred from electronic annotation // inferred from direct assay // inferred from electronic annotation // inferred from electronic annotation // inferred from electronic an…	---	---	Pfam	IPR002659	Glycosyl transferase, family 31	main
TC01000032.hg.1	5.904	5.86452	5.80283	5.87527	5.88264	6.00391	5.91852	5.91413	5.83872	5.91089	5.90632	5.88082	SCNN1D	sodium channel, non-voltage-gated 1, delta subunit (SCNN1D), transcript variant 1, mRNA.	NM_001130413	RefSeq	coding	1p36.3-p36.2 // 1p36.3-p36.2 // 1p36.3-p36.2 // 1p36.3-p36.2 // 1p36.3-p36.2 // 1p36.3-p36.2 // 1p36.3-p36.2 // 1p36.3-p36.2 // 1p36.3-p36.2 // 1p36.3-p36.2 // --- // --- // --- // --- // --- // --- // --- // --- // --- // ---	chr1	+	1210603	1227409	GO:0006814 // GO:0034220 // GO:0050896 // GO:0050909 // GO:0055085 // GO:0006810 // GO:0006811 // GO:0006814 // GO:0035725 // GO:0006814 // GO:0034220 // GO:0050896 // GO:0050909 // GO:0055085 // GO:0006810 // GO:0006811 // GO:0006814 // GO:0035725 // GO:0006814 // GO:0034220 // GO:0050896 // GO:0050909 // GO:0055085 // GO:0006810 // GO:0006811 // GO:0006814 // GO:0035725 // GO:0006814 // GO:0034…	sodium ion transport // ion transmembrane transport // response to stimulus // sensory perception of taste // transmembrane transport // transport // ion transport // sodium ion transport // sodium ion transmembrane transport // sodium ion transport // ion transmembrane transport // response to stimulus // sensory perception of taste // transmembrane transport // transport // ion transport // sod…	traceable author statement // traceable author statement // inferred from electronic annotation // inferred from electronic annotation // traceable author statement // inferred from electronic annotation // inferred from electronic annotation // inferred from electronic annotation // inferred from electronic annotation // traceable author statement // traceable author statement // inferred from e…	GO:0005886 // GO:0016021 // GO:0005886 // GO:0016020 // GO:0005886 // GO:0016021 // GO:0005886 // GO:0016020 // GO:0005886 // GO:0016021 // GO:0005886 // GO:0016020 // GO:0005886 // GO:0016021 // GO:0005886 // GO:0016020 // GO:0016021 // GO:0016020 // GO:0005886 // GO:0016021 // GO:0016020 // GO:0005886 // GO:0005886 // GO:0016021 // GO:0005886 // GO:0016020 // GO:0005886 // GO:0016021 // GO:0005…	plasma membrane // integral to membrane // plasma membrane // membrane // plasma membrane // integral to membrane // plasma membrane // membrane // plasma membrane // integral to membrane // plasma membrane // membrane // plasma membrane // integral to membrane // plasma membrane // membrane // integral to membrane // membrane // plasma membrane // integral to membrane // membrane // plasma membr…	traceable author statement // inferred from electronic annotation // inferred from electronic annotation // inferred from electronic annotation // traceable author statement // inferred from electronic annotation // inferred from electronic annotation // inferred from electronic annotation // traceable author statement // inferred from electronic annotation // inferred from electronic annotation …	GO:0005515 // GO:0015280 // GO:0005272 // GO:0015280 // GO:0005515 // GO:0015280 // GO:0005272 // GO:0015280 // GO:0005515 // GO:0015280 // GO:0005272 // GO:0015280 // GO:0005515 // GO:0015280 // GO:0005272 // GO:0015280 // GO:0005515 // GO:0015280 // GO:0005216 // GO:0005272 // GO:0005515 // GO:0015280 // GO:0005272 // GO:0015280 // GO:0005515 // GO:0015280 // GO:0005272 // GO:0015280 // GO:0005…	protein binding // ligand-gated sodium channel activity // sodium channel activity // ligand-gated sodium channel activity // protein binding // ligand-gated sodium channel activity // sodium channel activity // ligand-gated sodium channel activity // protein binding // ligand-gated sodium channel activity // sodium channel activity // ligand-gated sodium channel activity // protein binding // li…	inferred from physical interaction // inferred from electronic annotation // inferred from electronic annotation // traceable author statement // inferred from physical interaction // inferred from electronic annotation // inferred from electronic annotation // traceable author statement // inferred from physical interaction // inferred from electronic annotation // inferred from electronic annot…	---	---	Pfam // Pfam // Pfam // Pfam // Pfam	IPR001873 // IPR001873 // IPR001873 // IPR001873 // IPR001873	Na+ channel, amiloride-sensitive // Na+ channel, amiloride-sensitive // Na+ channel, amiloride-sensitive // Na+ channel, amiloride-sensitive // Na+ channel, amiloride-sensitive	main		TCONS_00000799-XLOC_000015;n410525
TC01000033.hg.1	6.129	6.17988	6.11116	6.18598	6.12848	6.2488	6.22483	6.17163	6.14885	6.17787	6.16081	6.13974	PUSL1	pseudouridylate synthase-like 1 (PUSL1), mRNA.	NM_153339	RefSeq	coding	1p36.33 // 1p36.33 // 1p36.33 // 1p36.33 // --- // --- // --- // --- // ---	chr1	+	1243947	1247057	GO:0001522 // GO:0008033 // GO:0009451 // GO:0001522 // GO:0008033 // GO:0009451 // GO:0001522 // GO:0008033 // GO:0009451 // GO:0001522 // GO:0008033 // GO:0009451 // GO:0001522 // GO:0008033 // GO:0009451 // GO:0001522 // GO:0008033 // GO:0009451	pseudouridine synthesis // tRNA processing // RNA modification // pseudouridine synthesis // tRNA processing // RNA modification // pseudouridine synthesis // tRNA processing // RNA modification // pseudouridine synthesis // tRNA processing // RNA modification // pseudouridine synthesis // tRNA processing // RNA modification // pseudouridine synthesis // tRNA processing // RNA modification	inferred from electronic annotation // inferred from electronic annotation // inferred from electronic annotation // inferred from electronic annotation // inferred from electronic annotation // inferred from electronic annotation // inferred from electronic annotation // inferred from electronic annotation // inferred from electronic annotation // inferred from electronic annotation // inferred …	---	---	---	GO:0003723 // GO:0009982 // GO:0016853 // GO:0003723 // GO:0009982 // GO:0016853 // GO:0003723 // GO:0009982 // GO:0016853 // GO:0003723 // GO:0009982 // GO:0016853 // GO:0003723 // GO:0009982 // GO:0016853 // GO:0003723 // GO:0009982 // GO:0016853	RNA binding // pseudouridine synthase activity // isomerase activity // RNA binding // pseudouridine synthase activity // isomerase activity // RNA binding // pseudouridine synthase activity // isomerase activity // RNA binding // pseudouridine synthase activity // isomerase activity // RNA binding // pseudouridine synthase activity // isomerase activity // RNA binding // pseudouridine synthase a…	inferred from electronic annotation // inferred from electronic annotation // inferred from electronic annotation // inferred from electronic annotation // inferred from electronic annotation // inferred from electronic annotation // inferred from electronic annotation // inferred from electronic annotation // inferred from electronic annotation // inferred from electronic annotation // inferred …	---	---	Pfam	IPR020097	Pseudouridine synthase I, TruA, alpha/beta domain	main
TC01000034.hg.1	5.50701	5.52086	5.38495	5.40125	5.49653	5.5512	5.4793	5.6258	5.50409	5.46092	5.52745	5.45423	GLTPD1	glycolipid transfer protein domain containing 1 (GLTPD1), mRNA.	NM_001029885	RefSeq	coding	1p36.33 // 1p36.33 // 1p36.33 // --- // --- // ---	chr1	+	1260136	1264277	GO:0046836 // GO:0046836 // GO:0046836 // GO:0046836 // GO:0046836 // GO:0046836 // GO:0046836 // GO:0046836	glycolipid transport // glycolipid transport // glycolipid transport // glycolipid transport // glycolipid transport // glycolipid transport // glycolipid transport // glycolipid transport	inferred from electronic annotation // inferred from direct assay // inferred from electronic annotation // inferred from direct assay // inferred from electronic annotation // inferred from direct assay // inferred from electronic annotation // inferred from electronic annotation	GO:0005737 // GO:0005737 // GO:0005737 // GO:0005737 // GO:0005737	cytoplasm // cytoplasm // cytoplasm // cytoplasm // cytoplasm	inferred from electronic annotation // inferred from electronic annotation // inferred from electronic annotation // inferred from electronic annotation // inferred from electronic annotation	GO:0017089 // GO:0051861 // GO:0005543 // GO:0005548 // GO:0017089 // GO:0051861 // GO:0005543 // GO:0005548 // GO:0017089 // GO:0051861 // GO:0005543 // GO:0005548 // GO:0017089 // GO:0051861 // GO:0017089 // GO:0051861	glycolipid transporter activity // glycolipid binding // phospholipid binding // phospholipid transporter activity // glycolipid transporter activity // glycolipid binding // phospholipid binding // phospholipid transporter activity // glycolipid transporter activity // glycolipid binding // phospholipid binding // phospholipid transporter activity // glycolipid transporter activity // glycolipid…	inferred from electronic annotation // inferred from electronic annotation // inferred from direct assay // inferred from direct assay // inferred from electronic annotation // inferred from electronic annotation // inferred from direct assay // inferred from direct assay // inferred from electronic annotation // inferred from electronic annotation // inferred from direct assay // inferred from d…	---	---	Pfam	IPR014830	Glycolipid transfer protein domain	main
TC01000035.hg.1	5.82012	5.83982	5.67815	5.76547	5.76692	5.92616	5.96352	5.86843	5.82868	5.83431	5.81302	5.84836	TAS1R3	taste receptor, type 1, member 3 (TAS1R3), mRNA.	NM_152228	RefSeq	coding	1p36.33 // 1p36.33 // ---	chr1	+	1266694	1270686	GO:0001582 // GO:0007186 // GO:0050916 // GO:0050917 // GO:0007165 // GO:0007186 // GO:0050896 // GO:0050909 // GO:0050916 // GO:0050917 // GO:0001582 // GO:0007186 // GO:0050916 // GO:0050917 // GO:0050916 // GO:0050917 // GO:0007165 // GO:0007186 // GO:0050896 // GO:0050909 // GO:0001582 // GO:0007165 // GO:0007186 // GO:0050909 // GO:0050896 // GO:0050916 // GO:0050917	detection of chemical stimulus involved in sensory perception of sweet taste // G-protein coupled receptor signaling pathway // sensory perception of sweet taste // sensory perception of umami taste // signal transduction // G-protein coupled receptor signaling pathway // response to stimulus // sensory perception of taste // sensory perception of sweet taste // sensory perception of umami taste …	inferred from direct assay // inferred by curator // inferred from direct assay // inferred from direct assay // inferred from electronic annotation // inferred from electronic annotation // inferred from electronic annotation // inferred from electronic annotation // inferred from electronic annotation // inferred from electronic annotation // inferred from direct assay // inferred by curator //…	GO:0005886 // GO:0016021 // GO:0005886 // GO:0016020 // GO:0016021 // GO:0005886 // GO:0016021 // GO:0005886 // GO:0016020 // GO:0016021 // GO:0005886 // GO:0016021 // GO:0016020	plasma membrane // integral to membrane // plasma membrane // membrane // integral to membrane // plasma membrane // integral to membrane // plasma membrane // membrane // integral to membrane // plasma membrane // integral to membrane // membrane	traceable author statement // inferred by curator // inferred from electronic annotation // inferred from electronic annotation // inferred from electronic annotation // traceable author statement // inferred by curator // inferred from electronic annotation // inferred from electronic annotation // inferred from electronic annotation // traceable author statement // inferred by curator // inferr…	GO:0008527 // GO:0033041 // GO:0046982 // GO:0004871 // GO:0004930 // GO:0008527 // GO:0008527 // GO:0033041 // GO:0046982 // GO:0005515 // GO:0004930 // GO:0008527 // GO:0004871 // GO:0004871 // GO:0004930 // GO:0008527 // GO:0046982	taste receptor activity // sweet taste receptor activity // protein heterodimerization activity // signal transducer activity // G-protein coupled receptor activity // taste receptor activity // taste receptor activity // sweet taste receptor activity // protein heterodimerization activity // protein binding // G-protein coupled receptor activity // taste receptor activity // signal transducer ac…	inferred from direct assay // inferred from direct assay // non-traceable author statement // inferred from electronic annotation // inferred from electronic annotation // inferred from electronic annotation // inferred from direct assay // inferred from direct assay // non-traceable author statement // inferred from electronic annotation // inferred from electronic annotation // inferred from el…	---	---	Pfam // Pfam // Pfam	IPR001828 // IPR011500 // IPR017978	Extracellular ligand-binding receptor // GPCR, family 3, nine cysteines domain // GPCR, family 3, C-terminal	main
TC01000036.hg.1	5.37228	5.26984	5.21464	5.35728	5.3098	5.40554	5.43138	5.31851	5.33033	5.35261	5.33937	5.35039	LOC148413	uncharacterized LOC148413 (LOC148413), non-coding RNA.	NR_015434	RefSeq	noncoding	1p36.33 // --- // --- // --- // --- // --- // ---	chr1	+	1334902	1337426	---	---	---	---	---	---	---	---	---	---	---	---	---	---	main				MRPL20
TC01000037.hg.1	6.68349	6.69907	6.69478	6.6429	6.58207	6.76633	6.66777	6.61736	6.64437	6.74459	6.52398	6.61187		cdna:known chromosome:GRCh37:1:1355625:1358071:1 gene:ENSG00000225905 gene_biotype:antisense transcript_biotype:antisense	ENST00000428932	ENSEMBL	noncoding	--- // ---	chr1	+	1355625	1358071	---	---	---	---	---	---	---	---	---	---	---	---	---	---	main			TMEM88B 3437bp	ANKRD65
TC01000038.hg.1	6.79311	6.85778	6.66938	6.73171	6.62838	6.81515	6.7365	6.69643	6.6203	6.65277	6.6712	6.6569	TMEM88B	transmembrane protein 88B (TMEM88B), mRNA.	NM_001146685	RefSeq	coding	1p36.33 // 1p36.33 // ---	chr1	+	1361508	1363167	---	---	---	GO:0016021 // GO:0016020 // GO:0016021 // GO:0016020 // GO:0016021 // GO:0016020	integral to membrane // membrane // integral to membrane // membrane // integral to membrane // membrane	inferred from electronic annotation // inferred from electronic annotation // inferred from electronic annotation // inferred from electronic annotation // inferred from electronic annotation // inferred from electronic annotation	---	---	---	---	---	---	---	---	main	ENST00000428932 3437bp;n326735 8640bp		n377712 335bp	ENST00000439191
TC01000039.hg.1	3.27349	3.27457	3.13984	3.27185	3.09634	3.36723	3.32544	3.32356	3.33582	3.3611	3.46443	3.52346		[retired] cdna:pseudogene chromosome:GRCh37:22:41759871:41760106:-1 gene:ENSG00000203586	ENST00000366395	ENSEMBL	unknown	---	chr1	+	1363502	1365634	---	---	---	---	---	---	---	---	---	---	---	---	---	---	main
TC01000040.hg.1	6.23497	6.31032	6.24938	6.23006	6.16179	6.25013	6.19341	6.26052	6.25989	6.22251	6.20187	6.22903	VWA1	von Willebrand factor A domain containing 1 (VWA1), transcript variant 2, mRNA.	NM_199121	RefSeq	coding	1p36.33 // 1p36.33 // 1p36.33 // 1p36.33 // 1p36.33 // 1p36.33 // 1p36.33 // --- // --- // --- // ---	chr1	+	1370241	1378262	GO:0030198 // GO:0048266 // GO:0030198 // GO:0048266 // GO:0030198 // GO:0048266 // GO:0030198 // GO:0048266 // GO:0030198 // GO:0048266 // GO:0030198 // GO:0048266 // GO:0030198 // GO:0048266 // GO:0030198 // GO:0048266	extracellular matrix organization // behavioral response to pain // extracellular matrix organization // behavioral response to pain // extracellular matrix organization // behavioral response to pain // extracellular matrix organization // behavioral response to pain // extracellular matrix organization // behavioral response to pain // extracellular matrix organization // behavioral response to…	inferred from electronic annotation // inferred from electronic annotation // inferred from electronic annotation // inferred from electronic annotation // inferred from electronic annotation // inferred from electronic annotation // inferred from electronic annotation // inferred from electronic annotation // inferred from electronic annotation // inferred from electronic annotation // inferred …	GO:0005604 // GO:0005614 // GO:0005576 // GO:0005578 // GO:0031012 // GO:0005604 // GO:0005614 // GO:0005576 // GO:0005578 // GO:0031012 // GO:0005604 // GO:0005614 // GO:0005576 // GO:0005578 // GO:0031012 // GO:0005604 // GO:0005614 // GO:0005576 // GO:0005578 // GO:0031012 // GO:0005604 // GO:0005614 // GO:0005576 // GO:0031012 // GO:0005578 // GO:0005604 // GO:0005614 // GO:0005576 // GO:0031…	basement membrane // interstitial matrix // extracellular region // proteinaceous extracellular matrix // extracellular matrix // basement membrane // interstitial matrix // extracellular region // proteinaceous extracellular matrix // extracellular matrix // basement membrane // interstitial matrix // extracellular region // proteinaceous extracellular matrix // extracellular matrix // basement …	inferred from electronic annotation // inferred from electronic annotation // inferred from electronic annotation // inferred from electronic annotation // inferred from electronic annotation // inferred from electronic annotation // inferred from electronic annotation // inferred from electronic annotation // inferred from electronic annotation // inferred from electronic annotation // inferred …	GO:0042802 // GO:0042802 // GO:0042802 // GO:0042802 // GO:0005515 // GO:0042802 // GO:0005515 // GO:0042802 // GO:0005515 // GO:0042802 // GO:0042802	identical protein binding // identical protein binding // identical protein binding // identical protein binding // protein binding // identical protein binding // protein binding // identical protein binding // protein binding // identical protein binding // identical protein binding	inferred from electronic annotation // inferred from electronic annotation // inferred from electronic annotation // inferred from electronic annotation // inferred from electronic annotation // inferred from electronic annotation // inferred from electronic annotation // inferred from electronic annotation // inferred from electronic annotation // inferred from electronic annotation // inferred …	---	---	Pfam // Pfam // Pfam // Pfam	IPR003961 // IPR002035 // IPR003961 // IPR002035	Fibronectin, type III // von Willebrand factor, type A // Fibronectin, type III // von Willebrand factor, type A	main	n377712 4607bp
TC01000041.hg.1	5.47281	5.42502	5.41464	5.42813	5.45513	5.46758	5.48895	5.51166	5.46302	5.47611	5.46528	5.48691	ATAD3C	ATPase family, AAA domain containing 3C (ATAD3C), mRNA.	NM_001039211	RefSeq	coding	1p36.33 // 1p36.33 // 1p36.33 // --- // --- // ---	chr1	+	1385069	1405538	GO:0006281 // GO:0006310	DNA repair // DNA recombination	inferred from electronic annotation // inferred from electronic annotation	---	---	---	GO:0005524 // GO:0017111 // GO:0000166 // GO:0005524 // GO:0017111 // GO:0000166 // GO:0009378 // GO:0005524 // GO:0017111 // GO:0000166 // GO:0000166 // GO:0017111 // GO:0005524	ATP binding // nucleoside-triphosphatase activity // nucleotide binding // ATP binding // nucleoside-triphosphatase activity // nucleotide binding // four-way junction helicase activity // ATP binding // nucleoside-triphosphatase activity // nucleotide binding // nucleotide binding // nucleoside-triphosphatase activity // ATP binding	inferred from electronic annotation // inferred from electronic annotation // inferred from electronic annotation // inferred from electronic annotation // inferred from electronic annotation // inferred from electronic annotation // inferred from electronic annotation // inferred from electronic annotation // inferred from electronic annotation // inferred from electronic annotation // inferred …	---	---	Pfam // Pfam // Pfam // Pfam	IPR003959 // IPR008824 // IPR021911 // IPR021911	ATPase, AAA-type, core // DNA helicase, Holliday junction RuvB type, N-terminal // ATPase family AAA domain-containing protein 3, domain of unknown function DUF3523 // ATPase family AAA domain-containing protein 3, domain of unknown function DUF3523	main
TC01000042.hg.1	5.92588	5.94414	5.88373	5.96435	5.95866	6.03346	5.97182	5.97655	5.96243	6.00136	5.99504	5.9531	ATAD3B	ATPase family, AAA domain containing 3B (ATAD3B), nuclear gene encoding mitochondrial protein, mRNA.	NM_031921	RefSeq	coding	1p36.33 // 1p36.33 // 1p36.33 // 1p36.33 // 1p36.33 // 1p36.33 // 1p36.33 // 1p36.33 // --- // --- // --- // --- // ---	chr1	+	1407143	1444689	GO:0051301 // GO:0051301 // GO:0006281 // GO:0006310 // GO:0051301 // GO:0051301 // GO:0051301 // GO:0051301	cell division // cell division // DNA repair // DNA recombination // cell division // cell division // cell division // cell division	inferred from electronic annotation // inferred from electronic annotation // inferred from electronic annotation // inferred from electronic annotation // inferred from electronic annotation // inferred from electronic annotation // inferred from electronic annotation // inferred from electronic annotation	GO:0005743 // GO:0005739 // GO:0016020 // GO:0005743 // GO:0005739 // GO:0016020 // GO:0005743 // GO:0005739 // GO:0016020 // GO:0005743 // GO:0005739 // GO:0016020 // GO:0005743 // GO:0005739 // GO:0016020 // GO:0005743 // GO:0005739 // GO:0016020 // GO:0016020 // GO:0005739 // GO:0005743	mitochondrial inner membrane // mitochondrion // membrane // mitochondrial inner membrane // mitochondrion // membrane // mitochondrial inner membrane // mitochondrion // membrane // mitochondrial inner membrane // mitochondrion // membrane // mitochondrial inner membrane // mitochondrion // membrane // mitochondrial inner membrane // mitochondrion // membrane // membrane // mitochondrion // mito…	inferred from electronic annotation // inferred from electronic annotation // inferred from electronic annotation // inferred from electronic annotation // inferred from electronic annotation // inferred from electronic annotation // inferred from electronic annotation // inferred from electronic annotation // inferred from electronic annotation // inferred from electronic annotation // inferred …	GO:0005524 // GO:0017111 // GO:0000166 // GO:0005524 // GO:0017111 // GO:0000166 // GO:0005524 // GO:0017111 // GO:0009378 // GO:0005524 // GO:0017111 // GO:0000166 // GO:0005524 // GO:0017111 // GO:0000166 // GO:0005524 // GO:0017111 // GO:0000166 // GO:0005524 // GO:0017111 // GO:0000166 // GO:0005524 // GO:0017111 // GO:0000166 // GO:0000166 // GO:0017111 // GO:0005524	ATP binding // nucleoside-triphosphatase activity // nucleotide binding // ATP binding // nucleoside-triphosphatase activity // nucleotide binding // ATP binding // nucleoside-triphosphatase activity // four-way junction helicase activity // ATP binding // nucleoside-triphosphatase activity // nucleotide binding // ATP binding // nucleoside-triphosphatase activity // nucleotide binding // ATP bin…	inferred from electronic annotation // inferred from electronic annotation // inferred from electronic annotation // inferred from electronic annotation // inferred from electronic annotation // inferred from electronic annotation // inferred from electronic annotation // inferred from electronic annotation // inferred from electronic annotation // inferred from electronic annotation // inferred …	---	---	Pfam // Pfam // Pfam // Pfam // Pfam // Pfam // Pfam // Pfam	IPR003959 // IPR021911 // IPR003959 // IPR008824 // IPR021911 // IPR003959 // IPR021911 // IPR021911	ATPase, AAA-type, core // ATPase family AAA domain-containing protein 3, domain of unknown function DUF3523 // ATPase, AAA-type, core // DNA helicase, Holliday junction RuvB type, N-terminal // ATPase family AAA domain-containing protein 3, domain of unknown function DUF3523 // ATPase, AAA-type, core // ATPase family AAA domain-containing protein 3, domain of unknown function DUF3523 // ATPase fa…	main
TC01000043.hg.1	6.44902	6.46033	6.43376	6.42611	6.42369	6.49439	6.47901	6.5012	6.44807	6.46129	6.41853	6.44022	ATAD3A	ATPase family, AAA domain containing 3A (ATAD3A), nuclear gene encoding mitochondrial protein, transcript variant 3, mRNA.	NM_001170536	RefSeq	coding	1p36.33 // 1p36.33 // 1p36.33 // 1p36.33 // 1p36.33 // 1p36.33 // 1p36.33 // 1p36.33 // 1p36.33 // 1p36.33 // 1p36.33 // 1p36.33 // --- // --- // --- // --- // --- // ---	chr1	+	1447523	1470067	GO:0016049 // GO:0043066 // GO:0016049 // GO:0043066 // GO:0016049 // GO:0043066 // GO:0016049 // GO:0043066 // GO:0016049 // GO:0043066 // GO:0016049 // GO:0043066 // GO:0016049 // GO:0043066 // GO:0016049 // GO:0043066 // GO:0016049 // GO:0043066 // GO:0016049 // GO:0043066 // GO:0016049 // GO:0043066 // GO:0016049 // GO:0043066 // GO:0016049 // GO:0043066 // GO:0016049 // GO:0043066	cell growth // negative regulation of apoptotic process // cell growth // negative regulation of apoptotic process // cell growth // negative regulation of apoptotic process // cell growth // negative regulation of apoptotic process // cell growth // negative regulation of apoptotic process // cell growth // negative regulation of apoptotic process // cell growth // negative regulation of apoptot…	inferred from mutant phenotype // inferred from mutant phenotype // inferred from mutant phenotype // inferred from mutant phenotype // inferred from mutant phenotype // inferred from mutant phenotype // inferred from mutant phenotype // inferred from mutant phenotype // inferred from mutant phenotype // inferred from mutant phenotype // inferred from mutant phenotype // inferred from mutant phen…	GO:0005739 // GO:0005743 // GO:0016021 // GO:0042645 // GO:0005739 // GO:0016020 // GO:0005739 // GO:0005743 // GO:0016021 // GO:0042645 // GO:0005739 // GO:0016020 // GO:0005739 // GO:0005743 // GO:0016021 // GO:0042645 // GO:0005739 // GO:0016020 // GO:0005739 // GO:0005743 // GO:0016021 // GO:0042645 // GO:0005739 // GO:0016020 // GO:0005739 // GO:0005743 // GO:0016021 // GO:0042645 // GO:0005…	mitochondrion // mitochondrial inner membrane // integral to membrane // mitochondrial nucleoid // mitochondrion // membrane // mitochondrion // mitochondrial inner membrane // integral to membrane // mitochondrial nucleoid // mitochondrion // membrane // mitochondrion // mitochondrial inner membrane // integral to membrane // mitochondrial nucleoid // mitochondrion // membrane // mitochondrion /…	inferred from direct assay // inferred from electronic annotation // inferred from electronic annotation // inferred from electronic annotation // inferred from electronic annotation // inferred from electronic annotation // inferred from direct assay // inferred from electronic annotation // inferred from electronic annotation // inferred from electronic annotation // inferred from electronic an…	GO:0005524 // GO:0017111 // GO:0000166 // GO:0005524 // GO:0017111 // GO:0000166 // GO:0005524 // GO:0017111 // GO:0000166 // GO:0005524 // GO:0017111 // GO:0000166 // GO:0005524 // GO:0017111 // GO:0000166 // GO:0005524 // GO:0017111 // GO:0000166 // GO:0005524 // GO:0017111 // GO:0000166 // GO:0005524 // GO:0017111 // GO:0000166 // GO:0005524 // GO:0017111 // GO:0000166 // GO:0005524 // GO:0017…	ATP binding // nucleoside-triphosphatase activity // nucleotide binding // ATP binding // nucleoside-triphosphatase activity // nucleotide binding // ATP binding // nucleoside-triphosphatase activity // nucleotide binding // ATP binding // nucleoside-triphosphatase activity // nucleotide binding // ATP binding // nucleoside-triphosphatase activity // nucleotide binding // ATP binding // nucleosid…	inferred from electronic annotation // inferred from electronic annotation // inferred from electronic annotation // inferred from electronic annotation // inferred from electronic annotation // inferred from electronic annotation // inferred from electronic annotation // inferred from electronic annotation // inferred from electronic annotation // inferred from electronic annotation // inferred …	---	---	Pfam // Pfam // Pfam // Pfam // Pfam // Pfam // Pfam	IPR003959 // IPR021911 // IPR003959 // IPR021911 // IPR003959 // IPR003959 // IPR021911	ATPase, AAA-type, core // ATPase family AAA domain-containing protein 3, domain of unknown function DUF3523 // ATPase, AAA-type, core // ATPase family AAA domain-containing protein 3, domain of unknown function DUF3523 // ATPase, AAA-type, core // ATPase, AAA-type, core // ATPase family AAA domain-containing protein 3, domain of unknown function DUF3523	main
TC01000044.hg.1	4.43241	4.55527	4.28131	4.62896	4.66937	4.5237	4.39308	4.45674	4.44626	4.49345	4.34095	4.57175		cdna:known chromosome:GRCh37:1:1510355:1511373:1 gene:ENSG00000215014 gene_biotype:protein_coding transcript_biotype:protein_coding	ENST00000366221	ENSEMBL	coding	---	chr1	+	1510355	1511373	---	---	---	---	---	---	---	---	---	---	---	---	---	---	main
TC01000045.hg.1	5.49602	5.54447	5.53315	5.60586	5.40112	5.62096	5.55577	5.62838	5.55313	5.54753	5.56521	5.67429		[retired] ncrna:lincRNA chromosome:GRCh37:1:1535819:1545864:1 gene:ENSG00000245123	ENST00000502203	ENSEMBL	unknown	---	chr1	+	1535819	1545864	---	---	---	---	---	---	---	---	---	---	---	---	---	---	main
TC01000046.hg.1	6.59723	6.61036	6.53484	6.60344	6.56661	6.64495	6.6323	6.6444	6.62074	6.6184	6.60107	6.5954	MIB2	mindbomb E3 ubiquitin protein ligase 2 (MIB2), transcript variant 1, mRNA.	NM_080875	RefSeq	coding	1p36.33 // 1p36.33 // 1p36.33 // 1p36.33 // 1p36.33 // 1p36.33 // 1p36.33 // 1p36.33 // 1p36.33 // 1p36.33 // 1p36.33 // 1p36.33 // 1p36.33 // 1p36.33 // 1p36.33 // 1p36.33 // 1p36.33 // 1p36.33 // --- // --- // --- // --- // --- // --- // --- // --- // --- // --- // --- // --- // --- // --- // --- // --- // --- // --- // --- // --- // --- // --- // --- // --- // --- // --- // --- // --- // --- /…	chr1	+	1550795	1565990	GO:0007219 // GO:0043123 // GO:0016567 // GO:0007219 // GO:0043123 // GO:0016567 // GO:0007219 // GO:0043123 // GO:0016567 // GO:0007219 // GO:0043123 // GO:0016567 // GO:0007219 // GO:0043123 // GO:0016567 // GO:0007219 // GO:0043123 // GO:0016567 // GO:0007219 // GO:0043123 // GO:0016567 // GO:0007219 // GO:0043123 // GO:0016567 // GO:0007219 // GO:0043123 // GO:0016567 // GO:0007219 // GO:0043…	Notch signaling pathway // positive regulation of I-kappaB kinase/NF-kappaB cascade // protein ubiquitination // Notch signaling pathway // positive regulation of I-kappaB kinase/NF-kappaB cascade // protein ubiquitination // Notch signaling pathway // positive regulation of I-kappaB kinase/NF-kappaB cascade // protein ubiquitination // Notch signaling pathway // positive regulation of I-kappaB k…	inferred from electronic annotation // inferred from mutant phenotype // inferred from electronic annotation // inferred from electronic annotation // inferred from mutant phenotype // inferred from electronic annotation // inferred from electronic annotation // inferred from mutant phenotype // inferred from electronic annotation // inferred from electronic annotation // inferred from mutant phe…	GO:0005768 // GO:0005737 // GO:0005768 // GO:0005737 // GO:0005768 // GO:0005737 // GO:0005768 // GO:0005737 // GO:0005768 // GO:0005737 // GO:0005768 // GO:0005737 // GO:0005768 // GO:0000151 // GO:0005769 // GO:0005737 // GO:0005768 // GO:0000151 // GO:0005769 // GO:0005737 // GO:0005768 // GO:0000151 // GO:0005769 // GO:0005737 // GO:0005768 // GO:0000151 // GO:0005769 // GO:0005737 // GO:0005…	endosome // cytoplasm // endosome // cytoplasm // endosome // cytoplasm // endosome // cytoplasm // endosome // cytoplasm // endosome // cytoplasm // endosome // ubiquitin ligase complex // early endosome // cytoplasm // endosome // ubiquitin ligase complex // early endosome // cytoplasm // endosome // ubiquitin ligase complex // early endosome // cytoplasm // endosome // ubiquitin ligase complex…	inferred from electronic annotation // inferred from electronic annotation // inferred from electronic annotation // inferred from electronic annotation // inferred from electronic annotation // inferred from electronic annotation // inferred from electronic annotation // inferred from electronic annotation // inferred from electronic annotation // inferred from electronic annotation // inferred …	GO:0003779 // GO:0004842 // GO:0004871 // GO:0005515 // GO:0008270 // GO:0016874 // GO:0046872 // GO:0003779 // GO:0004842 // GO:0004871 // GO:0005515 // GO:0008270 // GO:0016874 // GO:0046872 // GO:0003779 // GO:0004842 // GO:0004871 // GO:0005515 // GO:0008270 // GO:0016874 // GO:0046872 // GO:0003779 // GO:0004842 // GO:0004871 // GO:0005515 // GO:0008270 // GO:0016874 // GO:0046872 // GO:0003…	actin binding // ubiquitin-protein ligase activity // signal transducer activity // protein binding // zinc ion binding // ligase activity // metal ion binding // actin binding // ubiquitin-protein ligase activity // signal transducer activity // protein binding // zinc ion binding // ligase activity // metal ion binding // actin binding // ubiquitin-protein ligase activity // signal transducer a…	inferred from electronic annotation // inferred from electronic annotation // inferred from mutant phenotype // inferred from physical interaction // inferred from electronic annotation // inferred from electronic annotation // inferred from electronic annotation // inferred from electronic annotation // inferred from electronic annotation // inferred from mutant phenotype // inferred from physic…	---	---	Pfam // Pfam // Pfam // Pfam // Pfam // Pfam // Pfam // Pfam // Pfam // Pfam // Pfam // Pfam // Pfam // Pfam // Pfam // Pfam // Pfam // Pfam // Pfam // Pfam // Pfam // Pfam // Pfam // Pfam // Pfam // Pfam // Pfam // Pfam // Pfam // Pfam	IPR000433 // IPR002110 // IPR010606 // IPR000433 // IPR002110 // IPR010606 // IPR000433 // IPR002110 // IPR010606 // IPR000433 // IPR002110 // IPR010606 // IPR000433 // IPR002110 // IPR010606 // IPR000433 // IPR002110 // IPR010606 // IPR000433 // IPR002110 // IPR010606 // IPR000433 // IPR002110 // IPR010606 // IPR000433 // IPR002110 // IPR010606 // IPR000433 // IPR002110 // IPR010606	Zinc finger, ZZ-type // Ankyrin repeat // Mib-herc2 // Zinc finger, ZZ-type // Ankyrin repeat // Mib-herc2 // Zinc finger, ZZ-type // Ankyrin repeat // Mib-herc2 // Zinc finger, ZZ-type // Ankyrin repeat // Mib-herc2 // Zinc finger, ZZ-type // Ankyrin repeat // Mib-herc2 // Zinc finger, ZZ-type // Ankyrin repeat // Mib-herc2 // Zinc finger, ZZ-type // Ankyrin repeat // Mib-herc2 // Zinc finger, Z…	main	TCONS_00000804-XLOC_000019 4931bp	n409082	n405709 2169bp
TC01000047.hg.1	6.33122	6.33935	6.19812	6.29902	6.25916	6.36294	6.26064	6.22457	6.20922	6.18307	6.22006	6.15632	MMP23B	matrix metallopeptidase 23B (MMP23B), mRNA.	NM_006983	RefSeq	coding	1p36.3 // 1p36.33 // 1p36.3 // 1p36.3 // 1p36.3 // 1p36.3 // 1p36.3 // --- // --- // --- // --- // --- // --- // --- // --- // --- // ---	chr1	+	1567474	1570639	GO:0000003 // GO:0006508 // GO:0006508 // GO:0000003 // GO:0006508 // GO:0006508 // GO:0000003 // GO:0006508 // GO:0006508 // GO:0000003 // GO:0006508 // GO:0006508 // GO:0000003 // GO:0006508 // GO:0006508 // GO:0000003 // GO:0006508 // GO:0006508 // GO:0000003 // GO:0006508 // GO:0006508 // GO:0006508 // GO:0006508	reproduction // proteolysis // proteolysis // reproduction // proteolysis // proteolysis // reproduction // proteolysis // proteolysis // reproduction // proteolysis // proteolysis // reproduction // proteolysis // proteolysis // reproduction // proteolysis // proteolysis // reproduction // proteolysis // proteolysis // proteolysis // proteolysis	inferred from expression pattern // inferred from direct assay // inferred from electronic annotation // inferred from expression pattern // inferred from direct assay // inferred from electronic annotation // inferred from expression pattern // inferred from direct assay // inferred from electronic annotation // inferred from expression pattern // inferred from direct assay // inferred from elec…	GO:0005578 // GO:0005622 // GO:0005789 // GO:0016021 // GO:0005783 // GO:0016020 // GO:0031012 // GO:0005578 // GO:0005622 // GO:0005789 // GO:0016021 // GO:0031012 // GO:0005783 // GO:0016020 // GO:0005578 // GO:0005622 // GO:0005789 // GO:0016021 // GO:0031012 // GO:0005783 // GO:0016020 // GO:0005578 // GO:0005622 // GO:0005789 // GO:0016021 // GO:0031012 // GO:0005578 // GO:0005622 // GO:0005…	proteinaceous extracellular matrix // intracellular // endoplasmic reticulum membrane // integral to membrane // endoplasmic reticulum // membrane // extracellular matrix // proteinaceous extracellular matrix // intracellular // endoplasmic reticulum membrane // integral to membrane // extracellular matrix // endoplasmic reticulum // membrane // proteinaceous extracellular matrix // intracellular…	non-traceable author statement // non-traceable author statement // inferred from electronic annotation // inferred from electronic annotation // inferred from electronic annotation // inferred from electronic annotation // inferred from electronic annotation // non-traceable author statement // non-traceable author statement // inferred from electronic annotation // inferred from electronic anno…	GO:0004222 // GO:0004222 // GO:0008237 // GO:0008270 // GO:0004222 // GO:0008233 // GO:0008237 // GO:0008270 // GO:0016787 // GO:0046872 // GO:0004222 // GO:0004222 // GO:0008237 // GO:0008270 // GO:0005515 // GO:0004222 // GO:0008233 // GO:0008237 // GO:0008270 // GO:0016787 // GO:0046872 // GO:0004222 // GO:0004222 // GO:0008237 // GO:0008270 // GO:0004222 // GO:0008270 // GO:0008233 // GO:0008…	metalloendopeptidase activity // metalloendopeptidase activity // metallopeptidase activity // zinc ion binding // metalloendopeptidase activity // peptidase activity // metallopeptidase activity // zinc ion binding // hydrolase activity // metal ion binding // metalloendopeptidase activity // metalloendopeptidase activity // metallopeptidase activity // zinc ion binding // protein binding // met…	inferred from direct assay // non-traceable author statement // non-traceable author statement // non-traceable author statement // inferred from electronic annotation // inferred from electronic annotation // inferred from electronic annotation // inferred from electronic annotation // inferred from electronic annotation // inferred from electronic annotation // inferred from direct assay // non…	GenMAPP // GenMAPP // GenMAPP // GenMAPP // GenMAPP	Matrix_Metalloproteinases // Matrix_Metalloproteinases // Matrix_Metalloproteinases // Matrix_Metalloproteinases // Matrix_Metalloproteinases	Pfam // Pfam // Pfam // Pfam // Pfam	IPR001818 // IPR003582 // IPR001818 // IPR001818 // IPR003582	Peptidase M10, metallopeptidase // Metridin-like ShK toxin // Peptidase M10, metallopeptidase // Peptidase M10, metallopeptidase // Metridin-like ShK toxin	main	n409082 1484bp	n405709
TC01000048.hg.1	6.47046	6.63894	6.55708	6.54298	6.41829	6.55393	6.35087	6.36531	6.36397	6.29648	6.32657	6.30531			uc001ahi.1	UCSC Genes	unknown	---	chr1	+	1631378	1633247	---	---	---	---	---	---	---	---	---	---	---	---	---	---	main
TC01000049.hg.1	5.06447	4.95829	5.0669	4.98369	4.83215	5.19946	4.95395	4.80612	4.75176	4.89584	4.89577	5.00759		cdna:known chromosome:GRCh37:1:1656054:1663343:1 gene:ENSG00000227775 gene_biotype:pseudogene transcript_biotype:processed_transcript	ENST00000417099	ENSEMBL	noncoding	--- // ---	chr1	+	1656054	1663343	---	---	---	---	---	---	---	---	---	---	---	---	---	---	main				SLC35E2
TC01000050.hg.1	5.62217	5.41909	5.4424	5.55535	5.62129	5.58167	5.80486	5.68924	5.64686	5.77289	5.53581	5.74019		cdna:known chromosome:GRCh37:1:1663993:1667414:1 gene:ENSG00000227775 gene_biotype:pseudogene transcript_biotype:processed_transcript	ENST00000424604	ENSEMBL	noncoding	--- // ---	chr1	+	1663993	1667414	---	---	---	---	---	---	---	---	---	---	---	---	---	---	main				SLC35E2
TC01000051.hg.1	6.01268	6.11258	5.86075	5.96257	6.10439	5.92885	6.03219	5.91272	5.96891	6.00683	6.07648	5.91655		cdna:known chromosome:GRCh37:1:1822910:1824097:1 gene:ENSG00000231050 gene_biotype:antisense transcript_biotype:antisense	ENST00000412228	ENSEMBL	noncoding	--- // ---	chr1	+	1822910	1824097	---	---	---	---	---	---	---	---	---	---	---	---	---	---	main
TC01000052.hg.1	6.19028	6.06584	6.14303	6.17725	6.13507	6.18002	6.1884	6.15379	6.1491	6.1959	6.08052	6.14072	CALML6	calmodulin-like 6 (CALML6), mRNA.	NM_138705	RefSeq	coding	1p36.33 // 1p36.33 // 1p36.33 // 1p36.33 // --- // --- // --- // ---	chr1	+	1846266	1848735	---	---	---	GO:0005634 // GO:0005730 // GO:0005737 // GO:0043231 // GO:0005634 // GO:0005737 // GO:0005634 // GO:0005730 // GO:0005737 // GO:0043231 // GO:0005634 // GO:0005737 // GO:0005634 // GO:0005730 // GO:0005737 // GO:0043231 // GO:0005634 // GO:0005737 // GO:0005634 // GO:0005730 // GO:0005737 // GO:0043231 // GO:0005634 // GO:0005737 // GO:0005634 // GO:0005737 // GO:0043231 // GO:0005634 // GO:0005…	nucleus // nucleolus // cytoplasm // intracellular membrane-bounded organelle // nucleus // cytoplasm // nucleus // nucleolus // cytoplasm // intracellular membrane-bounded organelle // nucleus // cytoplasm // nucleus // nucleolus // cytoplasm // intracellular membrane-bounded organelle // nucleus // cytoplasm // nucleus // nucleolus // cytoplasm // intracellular membrane-bounded organelle // nuc…	inferred from direct assay // inferred from direct assay // inferred from direct assay // inferred from direct assay // inferred from electronic annotation // inferred from electronic annotation // inferred from direct assay // inferred from direct assay // inferred from direct assay // inferred from direct assay // inferred from electronic annotation // inferred from electronic annotation // inf…	GO:0005509 // GO:0046872 // GO:0005509 // GO:0046872 // GO:0005509 // GO:0046872 // GO:0005509 // GO:0046872 // GO:0005509 // GO:0046872 // GO:0005509 // GO:0046872	calcium ion binding // metal ion binding // calcium ion binding // metal ion binding // calcium ion binding // metal ion binding // calcium ion binding // metal ion binding // calcium ion binding // metal ion binding // calcium ion binding // metal ion binding	inferred from electronic annotation // inferred from electronic annotation // inferred from electronic annotation // inferred from electronic annotation // inferred from electronic annotation // inferred from electronic annotation // inferred from electronic annotation // inferred from electronic annotation // inferred from electronic annotation // inferred from electronic annotation // inferred …	---	---	---	---	---	main
TC01000053.hg.1	6.18018	6.04875	6.06451	6.10588	6.13668	6.14055	6.0628	6.10535	6.11567	6.16014	6.06277	6.07477	GABRD	gamma-aminobutyric acid (GABA) A receptor, delta (GABRD), mRNA.	NM_000815	RefSeq	coding	1p36.3 // 1p36.3 // 1p36.3 // ---	chr1	+	1950768	1962192	GO:0006810 // GO:0007165 // GO:0007268 // GO:0006810 // GO:0006811 // GO:0006821 // GO:0006810 // GO:0007165 // GO:0007268 // GO:0006811 // GO:0006810 // GO:0006821 // GO:0006810 // GO:0007165 // GO:0007268 // GO:0006810 // GO:0006811 // GO:0006821 // GO:0007165 // GO:0006810 // GO:0006811 // GO:0006821 // GO:0007268	transport // signal transduction // synaptic transmission // transport // ion transport // chloride transport // transport // signal transduction // synaptic transmission // ion transport // transport // chloride transport // transport // signal transduction // synaptic transmission // transport // ion transport // chloride transport // signal transduction // transport // ion transport // chlorid…	traceable author statement // traceable author statement // inferred from electronic annotation // inferred from electronic annotation // inferred from electronic annotation // inferred from electronic annotation // traceable author statement // traceable author statement // inferred from electronic annotation // inferred from electronic annotation // inferred from electronic annotation // inferr…	GO:0005887 // GO:0030054 // GO:0034707 // GO:0045211 // GO:0005886 // GO:0016020 // GO:0016021 // GO:0045202 // GO:0005887 // GO:0030054 // GO:0034707 // GO:0045211 // GO:0016021 // GO:0016020 // GO:0005886 // GO:0045202 // GO:0005887 // GO:0030054 // GO:0034707 // GO:0045211 // GO:0005886 // GO:0016020 // GO:0016021 // GO:0045202 // GO:0005886 // GO:0016021 // GO:0016020 // GO:0005887 // GO:0030…	integral to plasma membrane // cell junction // chloride channel complex // postsynaptic membrane // plasma membrane // membrane // integral to membrane // synapse // integral to plasma membrane // cell junction // chloride channel complex // postsynaptic membrane // integral to membrane // membrane // plasma membrane // synapse // integral to plasma membrane // cell junction // chloride channel …	traceable author statement // inferred from electronic annotation // inferred from electronic annotation // inferred from electronic annotation // inferred from electronic annotation // inferred from electronic annotation // inferred from electronic annotation // inferred from electronic annotation // traceable author statement // inferred from electronic annotation // inferred from electronic an…	GO:0004890 // GO:0005230 // GO:0005254 // GO:0004890 // GO:0004890 // GO:0005230 // GO:0005254 // GO:0004890 // GO:0004890 // GO:0005230 // GO:0005254 // GO:0004890 // GO:0004890 // GO:0005216 // GO:0005230 // GO:0005254	GABA-A receptor activity // extracellular ligand-gated ion channel activity // chloride channel activity // GABA-A receptor activity // GABA-A receptor activity // extracellular ligand-gated ion channel activity // chloride channel activity // GABA-A receptor activity // GABA-A receptor activity // extracellular ligand-gated ion channel activity // chloride channel activity // GABA-A receptor act…	inferred from electronic annotation // inferred from electronic annotation // inferred from electronic annotation // traceable author statement // inferred from electronic annotation // inferred from electronic annotation // inferred from electronic annotation // traceable author statement // inferred from electronic annotation // inferred from electronic annotation // inferred from electronic an…	---	---	Pfam // Pfam	IPR006029 // IPR006202	Neurotransmitter-gated ion-channel transmembrane domain // Neurotransmitter-gated ion-channel ligand-binding	main
TC01000054.hg.1	5.68624	5.68571	5.666	5.66981	5.63819	5.72465	5.70671	5.68916	5.65907	5.67209	5.68616	5.66514	PRKCZ	protein kinase C, zeta (PRKCZ), transcript variant 1, mRNA.	NM_002744	RefSeq	coding	1p36.33-p36.2 // 1p36.33-p36.2 // 1p36.33-p36.2 // 1p36.33-p36.2 // 1p36.33-p36.2 // 1p36.33-p36.2 // 1p36.33-p36.2 // 1p36.33-p36.2 // 1p36.33-p36.2 // 1p36.33-p36.2 // 1p36.33-p36.2 // --- // --- // --- // --- // --- // --- // --- // --- // --- // --- // --- // --- // --- // --- // --- // --- // --- // --- // --- // --- // --- // --- // --- // --- // --- // ---	chr1	+	1981909	2116834	GO:0000226 // GO:0001954 // GO:0006468 // GO:0006954 // GO:0007165 // GO:0007179 // GO:0007596 // GO:0007616 // GO:0008284 // GO:0008286 // GO:0016477 // GO:0018105 // GO:0030010 // GO:0030168 // GO:0031333 // GO:0031532 // GO:0031584 // GO:0032148 // GO:0032753 // GO:0043066 // GO:0045630 // GO:0046326 // GO:0046627 // GO:0046628 // GO:0047496 // GO:0050732 // GO:0051092 // GO:0051291 // GO:0051…	microtubule cytoskeleton organization // positive regulation of cell-matrix adhesion // protein phosphorylation // inflammatory response // signal transduction // transforming growth factor beta receptor signaling pathway // blood coagulation // long-term memory // positive regulation of cell proliferation // insulin receptor signaling pathway // cell migration // peptidyl-serine phosphorylation …	inferred from electronic annotation // inferred from electronic annotation // inferred from direct assay // inferred from electronic annotation // traceable author statement // traceable author statement // traceable author statement // inferred from electronic annotation // inferred from electronic annotation // inferred from electronic annotation // inferred from electronic annotation // inferr…	GO:0005635 // GO:0005737 // GO:0005768 // GO:0005829 // GO:0005886 // GO:0005911 // GO:0005923 // GO:0016020 // GO:0016324 // GO:0016363 // GO:0030054 // GO:0031252 // GO:0035748 // GO:0043234 // GO:0045121 // GO:0045179 // GO:0048471 // GO:0005634 // GO:0005737 // GO:0005886 // GO:0005938 // GO:0030054 // GO:0043231 // GO:0005635 // GO:0005737 // GO:0005768 // GO:0005829 // GO:0005886 // GO:0005…	nuclear envelope // cytoplasm // endosome // cytosol // plasma membrane // cell-cell junction // tight junction // membrane // apical plasma membrane // nuclear matrix // cell junction // cell leading edge // myelin sheath abaxonal region // protein complex // membrane raft // apical cortex // perinuclear region of cytoplasm // nucleus // cytoplasm // plasma membrane // cell cortex // cell juncti…	inferred from electronic annotation // traceable author statement // inferred from electronic annotation // inferred from electronic annotation // traceable author statement // inferred from direct assay // inferred from electronic annotation // traceable author statement // inferred from electronic annotation // inferred from electronic annotation // traceable author statement // inferred from e…	GO:0004672 // GO:0004674 // GO:0004697 // GO:0005515 // GO:0005524 // GO:0008270 // GO:0015459 // GO:0019901 // GO:0019904 // GO:0043274 // GO:0043560 // GO:0071889 // GO:0000166 // GO:0004672 // GO:0004674 // GO:0016301 // GO:0016740 // GO:0016772 // GO:0046872 // GO:0004672 // GO:0004674 // GO:0004697 // GO:0005515 // GO:0005524 // GO:0008270 // GO:0015459 // GO:0019901 // GO:0019904 // GO:0043…	protein kinase activity // protein serine/threonine kinase activity // protein kinase C activity // protein binding // ATP binding // zinc ion binding // potassium channel regulator activity // protein kinase binding // protein domain specific binding // phospholipase binding // insulin receptor substrate binding // 14-3-3 protein binding // nucleotide binding // protein kinase activity // protei…	inferred from direct assay // inferred from direct assay // inferred from electronic annotation // inferred from physical interaction // inferred from electronic annotation // inferred from electronic annotation // inferred from electronic annotation // inferred from electronic annotation // inferred from electronic annotation // inferred from electronic annotation // inferred by curator // infer…	GenMAPP // GenMAPP // GenMAPP // GenMAPP // GenMAPP // GenMAPP // GenMAPP // GenMAPP // GenMAPP // GenMAPP // GenMAPP // GenMAPP // GenMAPP // GenMAPP // GenMAPP // GenMAPP // GenMAPP // GenMAPP // GenMAPP // GenMAPP // GenMAPP // GenMAPP // GenMAPP // GenMAPP // GenMAPP // GenMAPP // GenMAPP // GenMAPP // GenMAPP // GenMAPP // GenMAPP // GenMAPP // GenMAPP // GenMAPP // GenMAPP // GenMAPP // Gen…	G_Protein_Signaling // Wnt_signaling // Calcium_regulation_in_cardiac_cells // Smooth_muscle_contraction // G_Protein_Signaling // Wnt_signaling // Calcium_regulation_in_cardiac_cells // Smooth_muscle_contraction // G_Protein_Signaling // Wnt_signaling // Calcium_regulation_in_cardiac_cells // Smooth_muscle_contraction // G_Protein_Signaling // Wnt_signaling // Calcium_regulation_in_cardiac_cells…	Pfam // Pfam // Pfam // Pfam // Pfam // Pfam // Pfam // Pfam // Pfam // Pfam // Pfam // Pfam // Pfam // Pfam // Pfam	IPR000270 // IPR000719 // IPR001245 // IPR002219 // IPR017892 // IPR000719 // IPR001245 // IPR017892 // IPR000719 // IPR001245 // IPR017892 // IPR000719 // IPR001245 // IPR002219 // IPR017892	Phox/Bem1p // Protein kinase, catalytic domain // Serine-threonine/tyrosine-protein kinase catalytic domain // Protein kinase C-like, phorbol ester/diacylglycerol binding // Protein kinase, C-terminal // Protein kinase, catalytic domain // Serine-threonine/tyrosine-protein kinase catalytic domain // Protein kinase, C-terminal // Protein kinase, catalytic domain // Serine-threonine/tyrosine-protei…	main				ENST00000333854
TC01000055.hg.1	5.94363	5.88708	5.9802	5.99185	5.90987	6.01636	5.92695	6.00726	5.98402	6.13089	5.95819	6.05765			uc001aiu.1	UCSC Genes	unknown	---	chr1	+	2112575	2114663	---	---	---	---	---	---	---	---	---	---	---	---	---	---	main
TC01000056.hg.1	5.78505	5.58864	5.63212	5.60926	5.67365	5.70788	5.34373	5.72017	5.67133	5.5934	5.73143	5.48773			uc001aiz.1	UCSC Genes	unknown	---	chr1	+	2121237	2123179	---	---	---	---	---	---	---	---	---	---	---	---	---	---	main
TC01000057.hg.1	6.22197	6.34679	6.32106	6.30757	6.26618	6.33494	6.21891	6.28381	6.30837	6.28313	6.33952	6.31223	SKI	v-ski sarcoma viral oncogene homolog (avian) (SKI), mRNA.	NM_003036	RefSeq	coding	1p36.33 // 1p36.33 // 1p36.33 // --- // --- // --- // ---	chr1	+	2160134	2241652	GO:0000122 // GO:0000122 // GO:0000122 // GO:0001843 // GO:0002089 // GO:0006351 // GO:0006351 // GO:0006367 // GO:0007179 // GO:0007179 // GO:0008283 // GO:0008285 // GO:0009948 // GO:0010467 // GO:0010626 // GO:0014902 // GO:0021772 // GO:0022011 // GO:0030177 // GO:0030326 // GO:0030509 // GO:0030512 // GO:0030512 // GO:0030512 // GO:0030514 // GO:0030514 // GO:0032926 // GO:0035019 // GO:0042…	negative regulation of transcription from RNA polymerase II promoter // negative regulation of transcription from RNA polymerase II promoter // negative regulation of transcription from RNA polymerase II promoter // neural tube closure // lens morphogenesis in camera-type eye // transcription, DNA-dependent // transcription, DNA-dependent // transcription initiation from RNA polymerase II promote…	inferred from direct assay // inferred from mutant phenotype // traceable author statement // inferred from sequence or structural similarity // inferred from sequence or structural similarity // inferred from sequence or structural similarity // traceable author statement // traceable author statement // non-traceable author statement // traceable author statement // non-traceable author stateme…	GO:0005634 // GO:0005654 // GO:0005667 // GO:0005737 // GO:0005737 // GO:0016604 // GO:0016605 // GO:0017053 // GO:0005634 // GO:0005667 // GO:0005737 // GO:0005737 // GO:0017053 // GO:0005634 // GO:0005654 // GO:0005667 // GO:0005737 // GO:0005737 // GO:0016604 // GO:0016605 // GO:0017053 // GO:0005634 // GO:0005737 // GO:0005667 // GO:0017053 // GO:0044428 // GO:0005737 // GO:0005634 // GO:0005…	nucleus // nucleoplasm // transcription factor complex // cytoplasm // cytoplasm // nuclear body // PML body // transcriptional repressor complex // nucleus // transcription factor complex // cytoplasm // cytoplasm // transcriptional repressor complex // nucleus // nucleoplasm // transcription factor complex // cytoplasm // cytoplasm // nuclear body // PML body // transcriptional repressor comple…	inferred from direct assay // traceable author statement // inferred from sequence or structural similarity // not recorded // inferred from sequence or structural similarity // inferred from direct assay // inferred from direct assay // inferred from sequence or structural similarity // inferred from electronic annotation // inferred from electronic annotation // --- // inferred from electronic …	GO:0000166 // GO:0003682 // GO:0003714 // GO:0003714 // GO:0005515 // GO:0008270 // GO:0019901 // GO:0019904 // GO:0031625 // GO:0046332 // GO:0046811 // GO:0070491 // GO:0046332 // GO:0046811 // GO:0000166 // GO:0003682 // GO:0003714 // GO:0003714 // GO:0005515 // GO:0008270 // GO:0019901 // GO:0019904 // GO:0031625 // GO:0046332 // GO:0046811 // GO:0070491 // GO:0005515 // GO:0046811 // GO:0046…	nucleotide binding // chromatin binding // transcription corepressor activity // transcription corepressor activity // protein binding // zinc ion binding // protein kinase binding // protein domain specific binding // ubiquitin protein ligase binding // SMAD binding // histone deacetylase inhibitor activity // repressing transcription factor binding // SMAD binding // histone deacetylase inhibit…	inferred from electronic annotation // inferred from electronic annotation // inferred from direct assay // inferred from mutant phenotype // inferred from physical interaction // inferred from direct assay // inferred from physical interaction // inferred from physical interaction // inferred from physical interaction // inferred from physical interaction // inferred from sequence or structural …	GenMAPP // GenMAPP // GenMAPP	TGF_Beta_Signaling_Pathway // TGF_Beta_Signaling_Pathway // TGF_Beta_Signaling_Pathway	Pfam // Pfam	IPR003380 // IPR014890	Transforming protein Ski // c-SKI SMAD4-binding domain	main
TC01000058.hg.1	5.02034	5.07409	5.03451	4.99615	4.88344	5.01658	4.87613	4.90134	4.83363	4.94892	4.89334	4.91993	RER1	RER1 retention in endoplasmic reticulum 1 homolog (S. cerevisiae) (RER1), mRNA.	NM_007033	RefSeq	coding	1p36 // 1p36 // 1p36 // 1p36 // 1p36 // 1p36 // 1p36 // 1p36 // --- // --- // --- // --- // --- // --- // ---	chr1	+	2323214	2336885	GO:0006890 // GO:0006890 // GO:0006890 // GO:0006890 // GO:0006890 // GO:0006890 // GO:0006890 // GO:0006890 // GO:0006890 // GO:0006890	retrograde vesicle-mediated transport, Golgi to ER // retrograde vesicle-mediated transport, Golgi to ER // retrograde vesicle-mediated transport, Golgi to ER // retrograde vesicle-mediated transport, Golgi to ER // retrograde vesicle-mediated transport, Golgi to ER // retrograde vesicle-mediated transport, Golgi to ER // retrograde vesicle-mediated transport, Golgi to ER // retrograde vesicle-me…	inferred from direct assay // inferred from direct assay // inferred from direct assay // inferred from direct assay // inferred from direct assay // inferred from direct assay // inferred from direct assay // inferred from direct assay // inferred from direct assay // inferred from direct assay	GO:0030173 // GO:0000139 // GO:0005794 // GO:0016020 // GO:0016021 // GO:0030173 // GO:0016021 // GO:0000139 // GO:0005794 // GO:0016020 // GO:0030173 // GO:0016021 // GO:0000139 // GO:0005794 // GO:0016020 // GO:0030173 // GO:0016021 // GO:0000139 // GO:0005794 // GO:0016020 // GO:0030173 // GO:0016021 // GO:0000139 // GO:0005794 // GO:0016020 // GO:0016021 // GO:0030173 // GO:0030173 // GO:0016…	integral to Golgi membrane // Golgi membrane // Golgi apparatus // membrane // integral to membrane // integral to Golgi membrane // integral to membrane // Golgi membrane // Golgi apparatus // membrane // integral to Golgi membrane // integral to membrane // Golgi membrane // Golgi apparatus // membrane // integral to Golgi membrane // integral to membrane // Golgi membrane // Golgi apparatus //…	inferred from direct assay // inferred from electronic annotation // inferred from electronic annotation // inferred from electronic annotation // inferred from electronic annotation // inferred from direct assay // inferred from electronic annotation // inferred from electronic annotation // inferred from electronic annotation // inferred from electronic annotation // inferred from direct assay …	GO:0003674 // GO:0003674 // GO:0003674 // GO:0003674 // GO:0003674 // GO:0003674 // GO:0003674 // GO:0003674 // GO:0003674 // GO:0003674	molecular_function // molecular_function // molecular_function // molecular_function // molecular_function // molecular_function // molecular_function // molecular_function // molecular_function // molecular_function	no biological data available // no biological data available // no biological data available // no biological data available // no biological data available // no biological data available // no biological data available // no biological data available // no biological data available // no biological data available	---	---	Pfam // Pfam // Pfam // Pfam // Pfam // Pfam	IPR004932 // IPR004932 // IPR004932 // IPR004932 // IPR004932 // IPR004932	Retrieval of early ER protein Rer1 // Retrieval of early ER protein Rer1 // Retrieval of early ER protein Rer1 // Retrieval of early ER protein Rer1 // Retrieval of early ER protein Rer1 // Retrieval of early ER protein Rer1	main
TC01000059.hg.1	5.55022	5.51588	5.49503	5.65566	5.62486	5.74052	5.72761	5.5756	5.46015	5.6044	5.5029	5.66554		[retired] havana:lincRNA chromosome:GRCh37:1:2357419:2362089:1 gene:ENSG00000229813 gene_biotype:lincRNA transcript_biotype:lincRNA	ENST00000420406	ENSEMBL	noncoding	---	chr1	+	2357419	2362089	---	---	---	---	---	---	---	---	---	---	---	---	---	---	main
TC01000060.hg.1	5.95344	5.94369	5.8829	5.98867	5.95072	6.00845	5.99601	5.97649	5.92701	5.98786	5.96525	5.92045	PLCH2	phospholipase C, eta 2 (PLCH2), mRNA.	NM_014638	RefSeq	coding	1p36.32 // 1p36.32 // 1p36.32 // 1p36.32 // 1p36.32 // 1p36.32 // 1p36.32 // 1p36.32 // 1p36.32 // --- // --- // --- // --- // --- // ---	chr1	+	2398898	2436969	GO:0008150 // GO:0016042 // GO:0035556 // GO:0043647 // GO:0044281 // GO:0046488 // GO:0006629 // GO:0007165 // GO:0008150 // GO:0016042 // GO:0035556 // GO:0043647 // GO:0044281 // GO:0046488 // GO:0007165 // GO:0006629 // GO:0008150 // GO:0016042 // GO:0035556 // GO:0043647 // GO:0044281 // GO:0046488 // GO:0006629 // GO:0007165 // GO:0008150 // GO:0016042 // GO:0035556 // GO:0043647 // GO:0044…	biological_process // lipid catabolic process // intracellular signal transduction // inositol phosphate metabolic process // small molecule metabolic process // phosphatidylinositol metabolic process // lipid metabolic process // signal transduction // biological_process // lipid catabolic process // intracellular signal transduction // inositol phosphate metabolic process // small molecule meta…	no biological data available // inferred from electronic annotation // inferred from electronic annotation // traceable author statement // traceable author statement // inferred from electronic annotation // inferred from electronic annotation // inferred from electronic annotation // no biological data available // inferred from electronic annotation // inferred from electronic annotation // tr…	GO:0005575 // GO:0005737 // GO:0005886 // GO:0005886 // GO:0016020 // GO:0005575 // GO:0005737 // GO:0005886 // GO:0005886 // GO:0016020 // GO:0005575 // GO:0005737 // GO:0005886 // GO:0005886 // GO:0016020 // GO:0005575 // GO:0005737 // GO:0005886 // GO:0005886 // GO:0016020 // GO:0005575 // GO:0005737 // GO:0005886 // GO:0005886 // GO:0016020 // GO:0005575 // GO:0005737 // GO:0005886 // GO:0005…	cellular_component // cytoplasm // plasma membrane // plasma membrane // membrane // cellular_component // cytoplasm // plasma membrane // plasma membrane // membrane // cellular_component // cytoplasm // plasma membrane // plasma membrane // membrane // cellular_component // cytoplasm // plasma membrane // plasma membrane // membrane // cellular_component // cytoplasm // plasma membrane // plasm…	no biological data available // inferred from electronic annotation // traceable author statement // inferred from electronic annotation // inferred from electronic annotation // no biological data available // inferred from electronic annotation // traceable author statement // inferred from electronic annotation // inferred from electronic annotation // no biological data available // inferred …	GO:0003674 // GO:0004435 // GO:0004871 // GO:0005509 // GO:0005543 // GO:0004629 // GO:0008081 // GO:0016787 // GO:0046872 // GO:0003674 // GO:0004435 // GO:0004871 // GO:0005509 // GO:0005543 // GO:0005515 // GO:0008081 // GO:0004629 // GO:0016787 // GO:0046872 // GO:0003674 // GO:0004435 // GO:0004871 // GO:0005509 // GO:0005543 // GO:0005515 // GO:0004629 // GO:0008081 // GO:0016787 // GO:0046…	molecular_function // phosphatidylinositol phospholipase C activity // signal transducer activity // calcium ion binding // phospholipid binding // phospholipase C activity // phosphoric diester hydrolase activity // hydrolase activity // metal ion binding // molecular_function // phosphatidylinositol phospholipase C activity // signal transducer activity // calcium ion binding // phospholipid bi…	no biological data available // inferred from electronic annotation // inferred from electronic annotation // inferred from electronic annotation // inferred from electronic annotation // inferred from electronic annotation // inferred from electronic annotation // inferred from electronic annotation // inferred from electronic annotation // no biological data available // inferred from electroni…	---	---	Pfam // Pfam // Pfam // Pfam // Pfam // Pfam // Pfam // Pfam // Pfam // Pfam // Pfam // Pfam // Pfam // Pfam // Pfam // Pfam // Pfam	IPR000008 // IPR000909 // IPR001711 // IPR015359 // IPR000008 // IPR000008 // IPR000909 // IPR001711 // IPR015359 // IPR000008 // IPR000909 // IPR001711 // IPR015359 // IPR000008 // IPR000909 // IPR001711 // IPR015359	C2 calcium-dependent membrane targeting // Phospholipase C, phosphatidylinositol-specific , X domain // Phospholipase C, phosphatidylinositol-specific, Y domain // Phospholipase C, phosphoinositol-specific, EF-hand-like // C2 calcium-dependent membrane targeting // C2 calcium-dependent membrane targeting // Phospholipase C, phosphatidylinositol-specific , X domain // Phospholipase C, phosphatidyl…	main				ENST00000424657;ENST00000442305
TC01000061.hg.1	5.65243	5.65824	5.62438	5.63668	5.6185	5.68882	5.69845	5.68509	5.64902	5.69807	5.684	5.61289	TNFRSF14	tumor necrosis factor receptor superfamily, member 14 (TNFRSF14), mRNA.	NM_003820	RefSeq	coding	1p36.32 // 1p36.32 // 1p36.32 // 1p36.32 // 1p36.32 // 1p36.32 // 1p36.32 // --- // --- // --- // --- // --- // --- // --- // --- // --- // --- // --- // --- // --- // --- // --- // ---	chr1	+	2487078	2497061	GO:0006955 // GO:0007166 // GO:0019048 // GO:0031295 // GO:0033209 // GO:0046642 // GO:0050731 // GO:0009615 // GO:0050829 // GO:0050830 // GO:0006955 // GO:0007166 // GO:0019048 // GO:0031295 // GO:0033209 // GO:0046642 // GO:0050731 // GO:0009615 // GO:0050829 // GO:0050830 // GO:0006955 // GO:0007166 // GO:0019048 // GO:0031295 // GO:0033209 // GO:0046642 // GO:0050731 // GO:0050829 // GO:0050…	immune response // cell surface receptor signaling pathway // virus-host interaction // T cell costimulation // tumor necrosis factor-mediated signaling pathway // negative regulation of alpha-beta T cell proliferation // positive regulation of peptidyl-tyrosine phosphorylation // response to virus // defense response to Gram-negative bacterium // defense response to Gram-positive bacterium // im…	traceable author statement // traceable author statement // inferred from electronic annotation // traceable author statement // traceable author statement // inferred from electronic annotation // inferred from electronic annotation // inferred from electronic annotation // inferred from electronic annotation // inferred from electronic annotation // traceable author statement // traceable autho…	GO:0005886 // GO:0005887 // GO:0009897 // GO:0016020 // GO:0016021 // GO:0005886 // GO:0005887 // GO:0009897 // GO:0016020 // GO:0016021 // GO:0005886 // GO:0005887 // GO:0009897 // GO:0016020 // GO:0016021 // GO:0005886 // GO:0005887 // GO:0009897 // GO:0005886 // GO:0005887 // GO:0009897 // GO:0016020 // GO:0016021 // GO:0005886 // GO:0005887 // GO:0009897 // GO:0016020 // GO:0016021 // GO:0005…	plasma membrane // integral to plasma membrane // external side of plasma membrane // membrane // integral to membrane // plasma membrane // integral to plasma membrane // external side of plasma membrane // membrane // integral to membrane // plasma membrane // integral to plasma membrane // external side of plasma membrane // membrane // integral to membrane // plasma membrane // integral to pl…	traceable author statement // inferred by curator // inferred from electronic annotation // inferred from electronic annotation // inferred from electronic annotation // traceable author statement // inferred by curator // inferred from electronic annotation // inferred from electronic annotation // inferred from electronic annotation // traceable author statement // inferred by curator // inferr…	GO:0005031 // GO:0005515 // GO:0031625 // GO:0001618 // GO:0005031 // GO:0005515 // GO:0031625 // GO:0005515 // GO:0001618 // GO:0005031 // GO:0005515 // GO:0031625 // GO:0005515 // GO:0001618 // GO:0005031 // GO:0005515 // GO:0031625 // GO:0004872 // GO:0005488 // GO:0005031 // GO:0005515 // GO:0031625 // GO:0001618 // GO:0005031 // GO:0005515 // GO:0031625 // GO:0001618 // GO:0005031 // GO:0005…	tumor necrosis factor-activated receptor activity // protein binding // ubiquitin protein ligase binding // viral receptor activity // tumor necrosis factor-activated receptor activity // protein binding // ubiquitin protein ligase binding // protein binding // viral receptor activity // tumor necrosis factor-activated receptor activity // protein binding // ubiquitin protein ligase binding // pr…	traceable author statement // inferred from physical interaction // inferred from physical interaction // inferred from electronic annotation // traceable author statement // inferred from physical interaction // inferred from physical interaction // inferred from electronic annotation // inferred from electronic annotation // traceable author statement // inferred from physical interaction // in…	---	---	Pfam // Pfam // Pfam	IPR001368 // IPR001368 // IPR001368	TNFR/NGFR cysteine-rich region // TNFR/NGFR cysteine-rich region // TNFR/NGFR cysteine-rich region	main	TCONS_00000807-XLOC_000022 237bp	TCONS_l2_00000050-XLOC_l2_000033	ENST00000456687 788bp;TCONS_l2_00000051-XLOC_l2_000033 2193bp;n326726 5798bp	NR_026927;n378938
TC01000062.hg.1	5.82919	5.80217	5.76038	5.80802	5.78263	5.85532	5.94305	5.90125	5.81261	5.80575	5.84839	5.73216		cdna:known chromosome:GRCh37:1:2497849:2508811:1 gene:ENSG00000225931 gene_biotype:antisense transcript_biotype:antisense	ENST00000456687	ENSEMBL	noncoding	--- // ---	chr1	+	2497849	2508811	---	---	---	---	---	---	---	---	---	---	---	---	---	---	main	TNFRSF14 788bp		FAM213B 9088bp
TC01000063.hg.1	3.27482	3.3588	3.22186	3.17252	3.22721	3.41099	3.43462	3.40917	3.45702	3.53211	3.36687	3.4268	LOC100996583	cdna:known chromosome:GRCh37:1:2512999:2515972:1 gene:ENSG00000228037 gene_biotype:antisense transcript_biotype:antisense	ENST00000424215	ENSEMBL	noncoding	--- // --- // ---	chr1	+	2512999	2515972	---	---	---	---	---	---	---	---	---	---	---	---	---	---	main			FAM213B 1927bp
TC01000064.hg.1	6.4043	6.42727	6.38549	6.4462	6.37529	6.47007	6.43556	6.46415	6.37372	6.46867	6.45231	6.44361	FAM213B	family with sequence similarity 213, member B (FAM213B), transcript variant 1, mRNA.	NM_001195736	RefSeq	coding	1p36.32 // 1p36.32 // 1p36.32 // 1p36.32 // 1p36.32 // 1p36.32 // 1p36.32 // 1p36.32 // 1p36.32 // 1p36.32 // 1p36.32 // 1p36.32 // 1p36.32 // 1p36.32 // 1p36.32 // --- // --- // --- // --- // --- // --- // --- // --- // --- // --- // --- // ---	chr1	+	2517899	2522908	GO:0001516 // GO:0019369 // GO:0019371 // GO:0044281 // GO:0001516 // GO:0006629 // GO:0006631 // GO:0006633 // GO:0006693 // GO:0055114 // GO:0001516 // GO:0019369 // GO:0019371 // GO:0044281 // GO:0001516 // GO:0006629 // GO:0006631 // GO:0006633 // GO:0006693 // GO:0055114 // GO:0001516 // GO:0019369 // GO:0019371 // GO:0044281 // GO:0001516 // GO:0006629 // GO:0006631 // GO:0006633 // GO:0006…	prostaglandin biosynthetic process // arachidonic acid metabolic process // cyclooxygenase pathway // small molecule metabolic process // prostaglandin biosynthetic process // lipid metabolic process // fatty acid metabolic process // fatty acid biosynthetic process // prostaglandin metabolic process // oxidation-reduction process // prostaglandin biosynthetic process // arachidonic acid metaboli…	inferred from sequence or structural similarity // traceable author statement // traceable author statement // traceable author statement // inferred from electronic annotation // inferred from electronic annotation // inferred from electronic annotation // inferred from electronic annotation // inferred from electronic annotation // inferred from electronic annotation // inferred from sequence o…	GO:0005829 // GO:0005737 // GO:0005829 // GO:0005737 // GO:0005829 // GO:0005737 // GO:0005829 // GO:0005737 // GO:0005829 // GO:0005737 // GO:0005829 // GO:0005737 // GO:0005829 // GO:0005737 // GO:0005829 // GO:0005737 // GO:0005829 // GO:0005737 // GO:0005829 // GO:0005737 // GO:0005829 // GO:0005737 // GO:0005829 // GO:0005737 // GO:0005829 // GO:0005737 // GO:0005829 // GO:0005737 // GO:0005…	cytosol // cytoplasm // cytosol // cytoplasm // cytosol // cytoplasm // cytosol // cytoplasm // cytosol // cytoplasm // cytosol // cytoplasm // cytosol // cytoplasm // cytosol // cytoplasm // cytosol // cytoplasm // cytosol // cytoplasm // cytosol // cytoplasm // cytosol // cytoplasm // cytosol // cytoplasm // cytosol // cytoplasm // cytosol // cytoplasm // cytosol // cytoplasm	inferred from electronic annotation // inferred from electronic annotation // inferred from electronic annotation // inferred from electronic annotation // inferred from electronic annotation // inferred from electronic annotation // inferred from electronic annotation // inferred from electronic annotation // inferred from electronic annotation // inferred from electronic annotation // inferred …	GO:0016616 // GO:0016491 // GO:0016616 // GO:0016491 // GO:0016616 // GO:0016491 // GO:0016616 // GO:0016491 // GO:0016616 // GO:0016491 // GO:0016616 // GO:0016491 // GO:0016616 // GO:0016616 // GO:0016491 // GO:0016616 // GO:0016491 // GO:0016616 // GO:0016491 // GO:0016616 // GO:0016491 // GO:0016616 // GO:0016616 // GO:0016491 // GO:0016616 // GO:0016491 // GO:0016616 // GO:0016491 // GO:0016…	oxidoreductase activity, acting on the CH-OH group of donors, NAD or NADP as acceptor // oxidoreductase activity // oxidoreductase activity, acting on the CH-OH group of donors, NAD or NADP as acceptor // oxidoreductase activity // oxidoreductase activity, acting on the CH-OH group of donors, NAD or NADP as acceptor // oxidoreductase activity // oxidoreductase activity, acting on the CH-OH group …	inferred from sequence or structural similarity // inferred from electronic annotation // inferred from sequence or structural similarity // inferred from electronic annotation // inferred from sequence or structural similarity // inferred from electronic annotation // inferred from sequence or structural similarity // inferred from electronic annotation // inferred from sequence or structural si…	---	---	---	---	---	main	ENST00000456687 9088bp;ENST00000424215 1927bp;TCONS_l2_00000050-XLOC_l2_000033 9088bp;TCONS_l2_00000051-XLOC_l2_000033 9053bp;n345671 1849bp	n410162
TC01000065.hg.1	4.22528	4.0737	4.31909	4.33307	4.24054	4.35807	4.26874	4.26348	4.27769	4.47927	4.40912	4.36585		cdna:known chromosome:GRCh37:1:2564007:2568059:1 gene:ENSG00000237058 gene_biotype:antisense transcript_biotype:antisense	ENST00000427302	ENSEMBL	noncoding	--- // ---	chr1	+	2564007	2568059	---	---	---	---	---	---	---	---	---	---	---	---	---	---	main				TTC34;MMEL1
TC01000066.hg.1	5.40975	5.40182	5.31874	5.40708	5.45864	5.48658	5.391	5.31034	5.26256	5.38002	5.39462	5.24688	ACTRT2	actin-related protein T2 (ACTRT2), mRNA.	NM_080431	RefSeq	coding	1p36.32 // 1p36.32 // 1p36.32 // 1p36.32 // ---	chr1	+	2938046	2939467	---	---	---	GO:0005737 // GO:0005856 // GO:0005737 // GO:0005856 // GO:0005737 // GO:0005856 // GO:0005737 // GO:0005856 // GO:0005737 // GO:0005856	cytoplasm // cytoskeleton // cytoplasm // cytoskeleton // cytoplasm // cytoskeleton // cytoplasm // cytoskeleton // cytoplasm // cytoskeleton	inferred from electronic annotation // inferred from electronic annotation // inferred from electronic annotation // inferred from electronic annotation // inferred from electronic annotation // inferred from electronic annotation // inferred from electronic annotation // inferred from electronic annotation // inferred from electronic annotation // inferred from electronic annotation	---	---	---	---	---	Pfam // Pfam	IPR004000 // IPR004000	Actin-related protein // Actin-like	main
TC01000067.hg.1	5.78481	5.78052	5.82905	5.8042	5.78688	5.79165	5.81347	5.78531	5.78664	5.751	5.75774	5.78734	PRDM16	PR domain containing 16 (PRDM16), transcript variant 1, mRNA.	NM_022114	RefSeq	coding	1p36.23-p33 // 1p36.23-p33 // 1p36.23-p33 // 1p36.23-p33 // 1p36.23-p33 // 1p36.23-p33 // 1p36.23-p33 // 1p36.23-p33 // 1p36.23-p33 // 1p36.23-p33 // 1p36.23-p33 // 1p36.23-p33 // 1p36.23-p33 // --- // --- // --- // --- // --- // --- // --- // ---	chr1	+	2985732	3355185	GO:0000122 // GO:0006351 // GO:0022008 // GO:0030512 // GO:0030512 // GO:0030853 // GO:0035019 // GO:0043457 // GO:0043586 // GO:0045892 // GO:0045892 // GO:0045893 // GO:0045893 // GO:0050872 // GO:0050873 // GO:0060021 // GO:0006355 // GO:0030154 // GO:0043457 // GO:0045893 // GO:0050873 // GO:0000122 // GO:0006351 // GO:0022008 // GO:0030512 // GO:0030512 // GO:0030853 // GO:0035019 // GO:0043…	negative regulation of transcription from RNA polymerase II promoter // transcription, DNA-dependent // neurogenesis // negative regulation of transforming growth factor beta receptor signaling pathway // negative regulation of transforming growth factor beta receptor signaling pathway // negative regulation of granulocyte differentiation // somatic stem cell maintenance // regulation of cellular…	inferred from direct assay // inferred from electronic annotation // inferred from electronic annotation // inferred from direct assay // inferred from mutant phenotype // inferred from direct assay // inferred from electronic annotation // inferred from sequence or structural similarity // inferred from electronic annotation // inferred from direct assay // inferred from sequence or structural s…	GO:0005634 // GO:0017053 // GO:0005634 // GO:0017053 // GO:0005634 // GO:0017053 // GO:0005634 // GO:0017053 // GO:0005634 // GO:0017053 // GO:0005622 // GO:0005634 // GO:0017053 // GO:0005634 // GO:0017053 // GO:0005634 // GO:0017053 // GO:0005634 // GO:0017053 // GO:0005622 // GO:0005634 // GO:0017053 // GO:0005634 // GO:0017053 // GO:0005622 // GO:0005634 // GO:0017053 // GO:0005634 // GO:0017…	nucleus // transcriptional repressor complex // nucleus // transcriptional repressor complex // nucleus // transcriptional repressor complex // nucleus // transcriptional repressor complex // nucleus // transcriptional repressor complex // intracellular // nucleus // transcriptional repressor complex // nucleus // transcriptional repressor complex // nucleus // transcriptional repressor complex /…	inferred from direct assay // inferred from sequence or structural similarity // inferred from electronic annotation // inferred from electronic annotation // inferred from direct assay // inferred from sequence or structural similarity // inferred from electronic annotation // inferred from electronic annotation // inferred from direct assay // inferred from sequence or structural similarity // …	GO:0003713 // GO:0005515 // GO:0008270 // GO:0043565 // GO:0046332 // GO:0003676 // GO:0003677 // GO:0003713 // GO:0043565 // GO:0046872 // GO:0003713 // GO:0005515 // GO:0008270 // GO:0043565 // GO:0046332 // GO:0003676 // GO:0003677 // GO:0003713 // GO:0043565 // GO:0046872 // GO:0003713 // GO:0005515 // GO:0008270 // GO:0043565 // GO:0046332 // GO:0005515 // GO:0003677 // GO:0003713 // GO:0043…	transcription coactivator activity // protein binding // zinc ion binding // sequence-specific DNA binding // SMAD binding // nucleic acid binding // DNA binding // transcription coactivator activity // sequence-specific DNA binding // metal ion binding // transcription coactivator activity // protein binding // zinc ion binding // sequence-specific DNA binding // SMAD binding // nucleic acid bin…	inferred from sequence or structural similarity // inferred from physical interaction // inferred from electronic annotation // inferred from direct assay // inferred from electronic annotation // inferred from electronic annotation // inferred from electronic annotation // inferred from electronic annotation // inferred from electronic annotation // inferred from electronic annotation // inferre…	---	---	Pfam // Pfam // Pfam // Pfam // Pfam // Pfam // Pfam // Pfam // Pfam // Pfam // Pfam // Pfam // Pfam // Pfam // Pfam // Pfam // Pfam // Pfam	IPR003656 // IPR007087 // IPR003656 // IPR007087 // IPR003656 // IPR007087 // IPR003656 // IPR007087 // IPR003656 // IPR007087 // IPR003656 // IPR007087 // IPR003656 // IPR007087 // IPR003656 // IPR007087 // IPR003656 // IPR007087	Zinc finger, BED-type predicted // Zinc finger, C2H2 // Zinc finger, BED-type predicted // Zinc finger, C2H2 // Zinc finger, BED-type predicted // Zinc finger, C2H2 // Zinc finger, BED-type predicted // Zinc finger, C2H2 // Zinc finger, BED-type predicted // Zinc finger, C2H2 // Zinc finger, BED-type predicted // Zinc finger, C2H2 // Zinc finger, BED-type predicted // Zinc finger, C2H2 // Zinc fi…	main		NR_036215		ENST00000440516
TC01000068.hg.1	1.52133	1.23982	1.65943	1.52995	1.72045	1.70232	1.55493	1.55027	1.5363	1.44415	1.5925	1.33496	MIR4251	microRNA 4251 (MIR4251), microRNA.	NR_036215	RefSeq	noncoding	---	chr1	+	3044539	3044599	---	---	---	---	---	---	---	---	---	---	---	---	---	---	main		PRDM16
TC01000069.hg.1	5.74676	5.75823	5.71046	5.77641	5.76369	5.83908	5.77017	5.79712	5.71271	5.77459	5.74602	5.74316	ARHGEF16	Rho guanine nucleotide exchange factor (GEF) 16 (ARHGEF16), mRNA.	NM_014448	RefSeq	coding	1p36.3 // 1p36.3 // 1p36.3 // 1p36.3 // 1p36.3 // 1p36.3 // 1p36.3 // --- // --- // --- // --- // --- // --- // ---	chr1	+	3370990	3397677	GO:0006915 // GO:0007264 // GO:0032863 // GO:0032864 // GO:0048011 // GO:0051056 // GO:0060326 // GO:0090004 // GO:0097190 // GO:0035023 // GO:0043065 // GO:0006915 // GO:0007264 // GO:0032863 // GO:0032864 // GO:0048011 // GO:0051056 // GO:0060326 // GO:0090004 // GO:0097190 // GO:0035023 // GO:0043065 // GO:0006915 // GO:0007264 // GO:0032863 // GO:0032864 // GO:0048011 // GO:0051056 // GO:0060…	apoptotic process // small GTPase mediated signal transduction // activation of Rac GTPase activity // activation of Cdc42 GTPase activity // neurotrophin TRK receptor signaling pathway // regulation of small GTPase mediated signal transduction // cell chemotaxis // positive regulation of establishment of protein localization to plasma membrane // apoptotic signaling pathway // regulation of Rho …	traceable author statement // traceable author statement // inferred from mutant phenotype // inferred from direct assay // traceable author statement // traceable author statement // inferred from mutant phenotype // inferred from mutant phenotype // traceable author statement // inferred from electronic annotation // traceable author statement // traceable author statement // traceable author s…	GO:0005829 // GO:0005737 // GO:0005829 // GO:0005622 // GO:0005737 // GO:0005829 // GO:0005622 // GO:0005737 // GO:0005829 // GO:0005622 // GO:0005737 // GO:0005829 // GO:0005622 // GO:0005737 // GO:0005829 // GO:0005737 // GO:0005829 // GO:0005737 // GO:0005622 // GO:0005829 // GO:0005737 // GO:0005622 // GO:0005622	cytosol // cytoplasm // cytosol // intracellular // cytoplasm // cytosol // intracellular // cytoplasm // cytosol // intracellular // cytoplasm // cytosol // intracellular // cytoplasm // cytosol // cytoplasm // cytosol // cytoplasm // intracellular // cytosol // cytoplasm // intracellular // intracellular	traceable author statement // inferred from electronic annotation // traceable author statement // inferred from electronic annotation // inferred from electronic annotation // traceable author statement // inferred from electronic annotation // inferred from electronic annotation // traceable author statement // inferred from electronic annotation // inferred from electronic annotation // tracea…	GO:0005089 // GO:0005515 // GO:0005543 // GO:0017048 // GO:0030165 // GO:0030971 // GO:0005085 // GO:0005089 // GO:0005089 // GO:0005515 // GO:0005543 // GO:0017048 // GO:0030165 // GO:0030971 // GO:0005089 // GO:0005085 // GO:0005089 // GO:0005515 // GO:0005543 // GO:0017048 // GO:0030165 // GO:0030971 // GO:0005089 // GO:0005085 // GO:0005089 // GO:0005515 // GO:0005543 // GO:0017048 // GO:0030…	Rho guanyl-nucleotide exchange factor activity // protein binding // phospholipid binding // Rho GTPase binding // PDZ domain binding // receptor tyrosine kinase binding // guanyl-nucleotide exchange factor activity // Rho guanyl-nucleotide exchange factor activity // Rho guanyl-nucleotide exchange factor activity // protein binding // phospholipid binding // Rho GTPase binding // PDZ domain bind…	inferred from direct assay // inferred from physical interaction // inferred from electronic annotation // inferred from physical interaction // inferred from physical interaction // inferred from physical interaction // inferred from electronic annotation // inferred from electronic annotation // inferred from direct assay // inferred from physical interaction // inferred from electronic annotat…	---	---	Pfam // Pfam // Pfam // Pfam // Pfam // Pfam // Pfam // Pfam // Pfam // Pfam // Pfam // Pfam	IPR000219 // IPR001452 // IPR001849 // IPR000219 // IPR001452 // IPR001849 // IPR000219 // IPR001452 // IPR001849 // IPR000219 // IPR001452 // IPR001849	Dbl homology (DH) domain // Src homology-3 domain // Pleckstrin homology domain // Dbl homology (DH) domain // Src homology-3 domain // Pleckstrin homology domain // Dbl homology (DH) domain // Src homology-3 domain // Pleckstrin homology domain // Dbl homology (DH) domain // Src homology-3 domain // Pleckstrin homology domain	main
TC01000070.hg.1	5.69491	5.66508	5.64991	5.69942	5.6633	5.68103	5.66747	5.72673	5.65963	5.79819	5.75769	5.62828	TPRG1L	tumor protein p63 regulated 1-like (TPRG1L), mRNA.	NM_182752	RefSeq	coding	1p36.32 // 1p36.32 // 1p36.32 // 1p36.32 // 1p36.32 // --- // ---	chr1	+	3541556	3546694	---	---	---	GO:0008021 // GO:0030054 // GO:0008021 // GO:0031410 // GO:0045202 // GO:0008021 // GO:0030054 // GO:0008021 // GO:0031410 // GO:0045202 // GO:0008021 // GO:0030054 // GO:0008021 // GO:0031410 // GO:0045202 // GO:0008021 // GO:0030054 // GO:0008021 // GO:0030054 // GO:0008021 // GO:0031410 // GO:0045202 // GO:0008021 // GO:0030054 // GO:0031410 // GO:0045202	synaptic vesicle // cell junction // synaptic vesicle // cytoplasmic vesicle // synapse // synaptic vesicle // cell junction // synaptic vesicle // cytoplasmic vesicle // synapse // synaptic vesicle // cell junction // synaptic vesicle // cytoplasmic vesicle // synapse // synaptic vesicle // cell junction // synaptic vesicle // cell junction // synaptic vesicle // cytoplasmic vesicle // synapse /…	inferred from sequence or structural similarity // inferred from electronic annotation // inferred from electronic annotation // inferred from electronic annotation // inferred from electronic annotation // inferred from sequence or structural similarity // inferred from electronic annotation // inferred from electronic annotation // inferred from electronic annotation // inferred from electronic…	GO:0042802 // GO:0042802 // GO:0042802 // GO:0042802 // GO:0042802 // GO:0042802	identical protein binding // identical protein binding // identical protein binding // identical protein binding // identical protein binding // identical protein binding	inferred from electronic annotation // inferred from electronic annotation // inferred from electronic annotation // inferred from electronic annotation // inferred from electronic annotation // inferred from electronic annotation	---	---	Pfam // Pfam // Pfam	IPR022158 // IPR022158 // IPR022158	Inositol phosphatase // Inositol phosphatase // Inositol phosphatase	main
TC01000071.hg.1	5.92084	5.90862	5.85001	5.87558	5.89884	5.93856	5.92078	5.89792	5.87723	5.94096	5.90201	5.82939	TP73	tumor protein p73 (TP73), transcript variant 2, mRNA.	NM_001126240	RefSeq	coding	1p36.3 // 1p36.3 // 1p36.3 // 1p36.3 // 1p36.3 // 1p36.3 // 1p36.3 // 1p36.3 // 1p36.3 // 1p36.3 // 1p36.3 // 1p36.3 // 1p36.3 // 1p36.3 // 1p36.3 // 1p36.3 // 1p36.3 // 1p36.3 // 1p36.3 // 1p36.3 // 1p36.3 // 1p36.3 // --- // --- // --- // --- // ---	chr1	+	3569084	3652765	GO:0000122 // GO:0000187 // GO:0001822 // GO:0001836 // GO:0006298 // GO:0006351 // GO:0006954 // GO:0006974 // GO:0006978 // GO:0007050 // GO:0008630 // GO:0009791 // GO:0010165 // GO:0010243 // GO:0010332 // GO:0021766 // GO:0031571 // GO:0033326 // GO:0034644 // GO:0042771 // GO:0042771 // GO:0043065 // GO:0043508 // GO:0043524 // GO:0045665 // GO:0045793 // GO:0045893 // GO:0045944 // GO:0048…	negative regulation of transcription from RNA polymerase II promoter // activation of MAPK activity // kidney development // release of cytochrome c from mitochondria // mismatch repair // transcription, DNA-dependent // inflammatory response // response to DNA damage stimulus // DNA damage response, signal transduction by p53 class mediator resulting in transcription of p21 class mediator // cel…	not recorded // inferred from electronic annotation // inferred from electronic annotation // inferred from electronic annotation // traceable author statement // inferred from electronic annotation // inferred from electronic annotation // inferred from direct assay // not recorded // inferred from electronic annotation // traceable author statement // inferred from electronic annotation // not …	GO:0000785 // GO:0005634 // GO:0005667 // GO:0005829 // GO:0000785 // GO:0000785 // GO:0005634 // GO:0005667 // GO:0005737 // GO:0005829 // GO:0000785 // GO:0005634 // GO:0005667 // GO:0005829 // GO:0000785 // GO:0000785 // GO:0005634 // GO:0005667 // GO:0005737 // GO:0005829 // GO:0000785 // GO:0005634 // GO:0005667 // GO:0005829 // GO:0000785 // GO:0000785 // GO:0005634 // GO:0005667 // GO:0005…	chromatin // nucleus // transcription factor complex // cytosol // chromatin // chromatin // nucleus // transcription factor complex // cytoplasm // cytosol // chromatin // nucleus // transcription factor complex // cytosol // chromatin // chromatin // nucleus // transcription factor complex // cytoplasm // cytosol // chromatin // nucleus // transcription factor complex // cytosol // chromatin //…	not recorded // inferred from direct assay // not recorded // not recorded // --- // inferred from electronic annotation // inferred from electronic annotation // --- // inferred from electronic annotation // --- // not recorded // inferred from direct assay // not recorded // not recorded // --- // inferred from electronic annotation // inferred from electronic annotation // --- // inferred from…	GO:0002039 // GO:0003682 // GO:0003684 // GO:0003690 // GO:0003700 // GO:0005515 // GO:0008134 // GO:0019901 // GO:0042802 // GO:0043565 // GO:0044212 // GO:0046872 // GO:0002039 // GO:0002039 // GO:0003677 // GO:0003682 // GO:0003684 // GO:0003690 // GO:0003700 // GO:0003700 // GO:0044212 // GO:0002039 // GO:0003682 // GO:0003684 // GO:0003690 // GO:0003700 // GO:0005515 // GO:0008134 // GO:0019…	p53 binding // chromatin binding // damaged DNA binding // double-stranded DNA binding // sequence-specific DNA binding transcription factor activity // protein binding // transcription factor binding // protein kinase binding // identical protein binding // sequence-specific DNA binding // transcription regulatory region DNA binding // metal ion binding // p53 binding // p53 binding // DNA bindi…	not recorded // not recorded // not recorded // not recorded // inferred from direct assay // inferred from physical interaction // inferred from physical interaction // inferred from physical interaction // inferred from physical interaction // inferred from electronic annotation // inferred from direct assay // inferred from electronic annotation // --- // inferred from electronic annotation //…	GenMAPP // GenMAPP // GenMAPP // GenMAPP // GenMAPP // GenMAPP // GenMAPP // GenMAPP // GenMAPP // GenMAPP // GenMAPP // GenMAPP // GenMAPP // GenMAPP // GenMAPP // GenMAPP // GenMAPP // GenMAPP // GenMAPP // GenMAPP // GenMAPP // GenMAPP	Apoptosis // Apoptosis // Apoptosis // Apoptosis // Apoptosis // Apoptosis // Apoptosis // Apoptosis // Apoptosis // Apoptosis // Apoptosis // Apoptosis // Apoptosis // Apoptosis // Apoptosis // Apoptosis // Apoptosis // Apoptosis // Apoptosis // Apoptosis // Apoptosis // Apoptosis	Pfam // Pfam // Pfam // Pfam // Pfam // Pfam // Pfam // Pfam // Pfam // Pfam // Pfam // Pfam // Pfam // Pfam // Pfam // Pfam // Pfam // Pfam // Pfam // Pfam	IPR010991 // IPR011510 // IPR011615 // IPR010991 // IPR011615 // IPR010991 // IPR011615 // IPR010991 // IPR011615 // IPR010991 // IPR011615 // IPR010991 // IPR011510 // IPR011615 // IPR010991 // IPR011510 // IPR011615 // IPR010991 // IPR011510 // IPR011615	p53, tetramerisation domain // Sterile alpha motif, type 2 // p53, DNA-binding domain // p53, tetramerisation domain // p53, DNA-binding domain // p53, tetramerisation domain // p53, DNA-binding domain // p53, tetramerisation domain // p53, DNA-binding domain // p53, tetramerisation domain // p53, DNA-binding domain // p53, tetramerisation domain // Sterile alpha motif, type 2 // p53, DNA-binding…	main				ENST00000443034;ENST00000416554;NR_033708;n409345
TC01000072.hg.1	5.18495	5.0917	5.17372	5.18402	5.15048	5.27369	5.21621	5.14294	5.21779	5.16207	5.26418	5.19825	CCDC27	coiled-coil domain containing 27 (CCDC27), mRNA.	NM_152492	RefSeq	coding	1p36.32 // 1p36.32 // 1p36.32 // 1p36.32 // 1p36.32 // --- // ---	chr1	+	3668962	3688209	---	---	---	---	---	---	---	---	---	---	---	---	---	---	main
TC01000073.hg.1	6.76028	6.76444	6.67035	6.77311	6.79155	6.7874	6.77476	6.76126	6.66797	6.80794	6.71628	6.65714	SMIM1	small integral membrane protein 1 (SMIM1), mRNA.	NM_001163724	RefSeq	coding	1p36.32 // 1p36.32 // 1p36.32 // --- // ---	chr1	+	3689352	3692546	---	---	---	GO:0016021 // GO:0016020 // GO:0016021 // GO:0016020 // GO:0016021 // GO:0016020 // GO:0016021 // GO:0016020	integral to membrane // membrane // integral to membrane // membrane // integral to membrane // membrane // integral to membrane // membrane	inferred from electronic annotation // inferred from electronic annotation // inferred from electronic annotation // inferred from electronic annotation // inferred from electronic annotation // inferred from electronic annotation // inferred from electronic annotation // inferred from electronic annotation	---	---	---	---	---	---	---	---	main
TC01000074.hg.1	5.73257	5.76178	5.64712	5.75112	5.77423	5.80025	5.75962	5.81739	5.75485	5.85585	5.82813	5.78035	DFFB	DNA fragmentation factor, 40kDa, beta polypeptide (caspase-activated DNase) (DFFB), mRNA.	NM_004402	RefSeq	coding	1p36.3 // 1p36.3 // 1p36.3 // 1p36.3 // 1p36.3 // 1p36.3 // 1p36.3 // 1p36.3 // 1p36.3 // 1p36.3 // --- // --- // --- // --- // --- // --- // --- // --- // ---	chr1	+	3773845	3801993	GO:0006309 // GO:0006309 // GO:0006915 // GO:0006917 // GO:0006921 // GO:0030263 // GO:0035556 // GO:0006309 // GO:0006915 // GO:0006309 // GO:0006309 // GO:0006915 // GO:0006917 // GO:0006921 // GO:0030263 // GO:0035556 // GO:0006309 // GO:0006915 // GO:0006309 // GO:0006309 // GO:0006915 // GO:0006917 // GO:0006921 // GO:0030263 // GO:0035556 // GO:0006309 // GO:0006915 // GO:0006309 // GO:0006…	apoptotic DNA fragmentation // apoptotic DNA fragmentation // apoptotic process // induction of apoptosis // cellular component disassembly involved in execution phase of apoptosis // apoptotic chromosome condensation // intracellular signal transduction // apoptotic DNA fragmentation // apoptotic process // apoptotic DNA fragmentation // apoptotic DNA fragmentation // apoptotic process // induct…	inferred from direct assay // traceable author statement // traceable author statement // inferred from electronic annotation // traceable author statement // inferred from direct assay // traceable author statement // inferred from electronic annotation // inferred from electronic annotation // inferred from direct assay // traceable author statement // traceable author statement // inferred fro…	GO:0000790 // GO:0005634 // GO:0005654 // GO:0005829 // GO:0005622 // GO:0005634 // GO:0005634 // GO:0005737 // GO:0000790 // GO:0005634 // GO:0005654 // GO:0005829 // GO:0005622 // GO:0005634 // GO:0005737 // GO:0005634 // GO:0000790 // GO:0005634 // GO:0005654 // GO:0005829 // GO:0005622 // GO:0005634 // GO:0005634 // GO:0005737 // GO:0000790 // GO:0005634 // GO:0005654 // GO:0005829 // GO:0005…	nuclear chromatin // nucleus // nucleoplasm // cytosol // intracellular // nucleus // nucleus // cytoplasm // nuclear chromatin // nucleus // nucleoplasm // cytosol // intracellular // nucleus // cytoplasm // nucleus // nuclear chromatin // nucleus // nucleoplasm // cytosol // intracellular // nucleus // nucleus // cytoplasm // nuclear chromatin // nucleus // nucleoplasm // cytosol // intracellul…	inferred from direct assay // inferred from direct assay // traceable author statement // traceable author statement // inferred from electronic annotation // inferred from electronic annotation // traceable author statement // inferred from electronic annotation // inferred from direct assay // inferred from direct assay // traceable author statement // traceable author statement // inferred fro…	GO:0003677 // GO:0004516 // GO:0004536 // GO:0019899 // GO:0004518 // GO:0004536 // GO:0016787 // GO:0003677 // GO:0004516 // GO:0004536 // GO:0019899 // GO:0016787 // GO:0004518 // GO:0004536 // GO:0003677 // GO:0004516 // GO:0004536 // GO:0019899 // GO:0004518 // GO:0004536 // GO:0016787 // GO:0003677 // GO:0004516 // GO:0004536 // GO:0019899 // GO:0004518 // GO:0004536 // GO:0016787 // GO:0003…	DNA binding // nicotinate phosphoribosyltransferase activity // deoxyribonuclease activity // enzyme binding // nuclease activity // deoxyribonuclease activity // hydrolase activity // DNA binding // nicotinate phosphoribosyltransferase activity // deoxyribonuclease activity // enzyme binding // hydrolase activity // nuclease activity // deoxyribonuclease activity // DNA binding // nicotinate pho…	inferred from electronic annotation // inferred from electronic annotation // inferred from electronic annotation // inferred from physical interaction // inferred from electronic annotation // traceable author statement // inferred from electronic annotation // inferred from electronic annotation // inferred from electronic annotation // inferred from electronic annotation // inferred from physi…	GenMAPP // GenMAPP // GenMAPP // GenMAPP // GenMAPP // GenMAPP // GenMAPP // GenMAPP // GenMAPP // GenMAPP // GenMAPP // GenMAPP // GenMAPP // GenMAPP // GenMAPP // GenMAPP // GenMAPP // GenMAPP // GenMAPP // GenMAPP	Apoptosis // Apoptosis_KEGG // Apoptosis // Apoptosis_KEGG // Apoptosis // Apoptosis_KEGG // Apoptosis // Apoptosis_KEGG // Apoptosis // Apoptosis_KEGG // Apoptosis // Apoptosis_KEGG // Apoptosis // Apoptosis_KEGG // Apoptosis // Apoptosis_KEGG // Apoptosis // Apoptosis_KEGG // Apoptosis // Apoptosis_KEGG	Pfam // Pfam // Pfam // Pfam // Pfam // Pfam // Pfam // Pfam // Pfam // Pfam	IPR003508 // IPR015311 // IPR003508 // IPR003508 // IPR003508 // IPR003508 // IPR015311 // IPR003508 // IPR003508 // IPR003508	Caspase-activated nuclease CIDE-N // Apoptosis, DNA fragmentation factor 40kDa // Caspase-activated nuclease CIDE-N // Caspase-activated nuclease CIDE-N // Caspase-activated nuclease CIDE-N // Caspase-activated nuclease CIDE-N // Apoptosis, DNA fragmentation factor 40kDa // Caspase-activated nuclease CIDE-N // Caspase-activated nuclease CIDE-N // Caspase-activated nuclease CIDE-N	main
TC01000075.hg.1	4.22729	4.19176	4.0656	4.24047	4.18171	4.25394	4.17677	4.24121	4.20139	4.26886	4.29485	4.19804	LOC100133612	uncharacterized LOC100133612 (LOC100133612), non-coding RNA.	NR_024455	RefSeq	noncoding	1p36.32 // 1p36.32 // --- // --- // --- // --- // --- // ---	chr1	+	3816936	3833879	---	---	---	---	---	---	---	---	---	---	---	---	---	---	main
TC01000076.hg.1	4.05388	3.97875	3.91924	3.97786	4.00422	4.16115	4.31023	4.22896	4.09356	4.26184	4.15971	4.3536	LOC728716	uncharacterized LOC728716 (LOC728716), non-coding RNA.	NR_040065	RefSeq	noncoding	1p36.32 // 1p36.32 // 1p36.32 // --- // --- // --- // ---	chr1	+	4000672	4015322	---	---	---	---	---	---	---	---	---	---	---	---	---	---	main
TC01000077.hg.1	3.68922	3.76512	3.73617	3.79672	3.7462	3.71844	3.76667	3.72959	3.74526	3.76565	3.76669	3.77477	LOC284661	uncharacterized LOC284661 (LOC284661), non-coding RNA.	NR_027088	RefSeq	noncoding	1p36.32 // 1p36.32 // --- // ---	chr1	+	4472111	4484747	---	---	---	---	---	---	---	---	---	---	---	---	---	---	main
TC01000078.hg.1	4.94471	4.94155	4.51571	4.70305	4.8164	4.94008	4.98553	4.94855	5.10777	5.05668	4.96979	4.52647		havana:lincRNA chromosome:GRCh37:1:4611795:4612205:-1 gene:ENSG00000227169 gene_biotype:lincRNA transcript_biotype:lincRNA	ENST00000438791	ENSEMBL	noncoding	--- // ---	chr1	+	4611795	4612205	---	---	---	---	---	---	---	---	---	---	---	---	---	---	main
TC01000079.hg.1	3.3768	3.01477	3.15358	3.24385	3.27591	3.32198	3.11712	3.24378	3.28694	3.32129	3.34605	3.19003		havana:lincRNA chromosome:GRCh37:1:4631608:4643481:1 gene:ENSG00000232596 gene_biotype:lincRNA transcript_biotype:lincRNA	ENST00000420522	ENSEMBL	noncoding	--- // ---	chr1	+	4631608	4643481	---	---	---	---	---	---	---	---	---	---	---	---	---	---	main
TC01000080.hg.1	5.02255	4.98418	4.97157	5.0408	4.99642	5.02477	5.06968	4.95907	5.06957	5.00806	4.94221	5.0704	AJAP1	adherens junctions associated protein 1 (AJAP1), transcript variant 2, mRNA.	NM_001042478	RefSeq	coding	1p36.32 // 1p36.32 // 1p36.32 // 1p36.32 // 1p36.32 // --- // --- // ---	chr1	+	4714792	4843851	GO:0007155 // GO:0007155 // GO:0007155 // GO:0007155 // GO:0007155 // GO:0007155 // GO:0007155	cell adhesion // cell adhesion // cell adhesion // cell adhesion // cell adhesion // cell adhesion // cell adhesion	inferred from electronic annotation // inferred from electronic annotation // inferred from electronic annotation // inferred from electronic annotation // inferred from electronic annotation // inferred from electronic annotation // inferred from electronic annotation	GO:0005912 // GO:0016021 // GO:0016323 // GO:0016324 // GO:0005886 // GO:0016020 // GO:0030054 // GO:0005912 // GO:0016021 // GO:0016323 // GO:0016324 // GO:0005886 // GO:0016020 // GO:0030054 // GO:0005912 // GO:0016021 // GO:0016323 // GO:0016324 // GO:0005886 // GO:0016020 // GO:0030054 // GO:0005912 // GO:0016021 // GO:0016323 // GO:0016324 // GO:0005886 // GO:0016020 // GO:0030054 // GO:0005…	adherens junction // integral to membrane // basolateral plasma membrane // apical plasma membrane // plasma membrane // membrane // cell junction // adherens junction // integral to membrane // basolateral plasma membrane // apical plasma membrane // plasma membrane // membrane // cell junction // adherens junction // integral to membrane // basolateral plasma membrane // apical plasma membrane …	inferred from electronic annotation // inferred from electronic annotation // inferred from electronic annotation // inferred from electronic annotation // inferred from electronic annotation // inferred from electronic annotation // inferred from electronic annotation // inferred from electronic annotation // inferred from electronic annotation // inferred from electronic annotation // inferred …	---	---	---	---	---	---	---	---	main			n337650 5786bp
TC01000081.hg.1	3.08263	3.14253	3.21593	3.18562	3.13846	3.22088	3.18479	3.35584	3.47748	3.37401	3.42833	3.40596			uc001alo.4	UCSC Genes	unknown	---	chr1	+	4847558	4852183	---	---	---	---	---	---	---	---	---	---	---	---	---	---	main
TC01000082.hg.1	6.94156	6.92009	6.90213	6.95654	6.95647	6.97952	7.14047	7.04361	7.12784	6.98055	7.07512	7.07031	MIR4417	microRNA 4417 (MIR4417), microRNA.	NR_039612	RefSeq	noncoding	---	chr1	+	5624131	5624203	---	---	---	---	---	---	---	---	---	---	---	---	---	---	main
TC01000083.hg.1	1.04222	0.903173	1.32312	0.851877	0.755844	0.766311	0.770072	0.968367	1.08199	0.937575	0.987833	0.963893		ncrna:miRNA chromosome:GRCh37:1:5875931:5876019:-1 gene:ENSG00000216045 gene_biotype:miRNA transcript_biotype:miRNA	ENST00000401226	ENSEMBL	noncoding	---	chr1	+	5875931	5876019	---	---	---	---	---	---	---	---	---	---	---	---	---	---	main
TC01000084.hg.1	5.60071	5.59953	5.58341	5.6199	5.614	5.6657	5.64443	5.61808	5.62674	5.62165	5.64025	5.56313	KCNAB2	potassium voltage-gated channel, shaker-related subfamily, beta member 2 (KCNAB2), transcript variant 3, mRNA.	NM_001199860	RefSeq	coding	1p36.3 // 1p36.3 // 1p36.3 // 1p36.3 // 1p36.3 // 1p36.3 // 1p36.3 // 1p36.3 // 1p36.3 // 1p36.3 // 1p36.3 // 1p36.3 // 1p36.3 // 1p36.3 // 1p36.3 // 1p36.3 // 1p36.3 // 1p36.3 // --- // --- // --- // --- // --- // --- // --- // --- // --- // --- // --- // --- // --- // ---	chr1	+	6051526	6161253	GO:0007268 // GO:0051291 // GO:0006810 // GO:0006811 // GO:0006813 // GO:0034765 // GO:0007268 // GO:0051291 // GO:0006810 // GO:0006811 // GO:0006813 // GO:0034765 // GO:0007268 // GO:0051291 // GO:0006810 // GO:0006811 // GO:0006813 // GO:0034765 // GO:0007268 // GO:0051291 // GO:0006810 // GO:0006811 // GO:0006813 // GO:0034765 // GO:0007268 // GO:0051291 // GO:0006810 // GO:0006811 // GO:0006…	synaptic transmission // protein heterooligomerization // transport // ion transport // potassium ion transport // regulation of ion transmembrane transport // synaptic transmission // protein heterooligomerization // transport // ion transport // potassium ion transport // regulation of ion transmembrane transport // synaptic transmission // protein heterooligomerization // transport // ion tran…	traceable author statement // inferred from electronic annotation // inferred from electronic annotation // inferred from electronic annotation // inferred from electronic annotation // inferred from electronic annotation // traceable author statement // inferred from electronic annotation // inferred from electronic annotation // inferred from electronic annotation // inferred from electronic an…	GO:0005737 // GO:0005886 // GO:0016021 // GO:0044224 // GO:0044224 // GO:0005737 // GO:0005886 // GO:0016021 // GO:0044224 // GO:0044224 // GO:0005737 // GO:0005886 // GO:0016021 // GO:0044224 // GO:0044224 // GO:0005737 // GO:0005886 // GO:0016021 // GO:0044224 // GO:0044224 // GO:0005737 // GO:0005886 // GO:0016021 // GO:0044224 // GO:0044224 // GO:0005737 // GO:0005886 // GO:0016021 // GO:0044…	cytoplasm // plasma membrane // integral to membrane // juxtaparanode region of axon // juxtaparanode region of axon // cytoplasm // plasma membrane // integral to membrane // juxtaparanode region of axon // juxtaparanode region of axon // cytoplasm // plasma membrane // integral to membrane // juxtaparanode region of axon // juxtaparanode region of axon // cytoplasm // plasma membrane // integra…	inferred from electronic annotation // traceable author statement // inferred from electronic annotation // inferred from sequence or structural similarity // inferred from electronic annotation // inferred from electronic annotation // traceable author statement // inferred from electronic annotation // inferred from sequence or structural similarity // inferred from electronic annotation // inf…	GO:0005249 // GO:0015459 // GO:0005244 // GO:0005249 // GO:0015459 // GO:0005244 // GO:0005249 // GO:0015459 // GO:0005244 // GO:0005249 // GO:0015459 // GO:0005244 // GO:0005249 // GO:0015459 // GO:0005244 // GO:0005249 // GO:0015459 // GO:0005244 // GO:0005249 // GO:0015459 // GO:0005244 // GO:0005249 // GO:0015459 // GO:0005244 // GO:0005249 // GO:0015459 // GO:0005244 // GO:0005249 // GO:0015…	voltage-gated potassium channel activity // potassium channel regulator activity // voltage-gated ion channel activity // voltage-gated potassium channel activity // potassium channel regulator activity // voltage-gated ion channel activity // voltage-gated potassium channel activity // potassium channel regulator activity // voltage-gated ion channel activity // voltage-gated potassium channel a…	inferred from electronic annotation // traceable author statement // inferred from electronic annotation // inferred from electronic annotation // traceable author statement // inferred from electronic annotation // inferred from electronic annotation // traceable author statement // inferred from electronic annotation // inferred from electronic annotation // traceable author statement // inferr…	---	---	Pfam // Pfam // Pfam // Pfam // Pfam // Pfam // Pfam // Pfam // Pfam	IPR023210 // IPR023210 // IPR023210 // IPR023210 // IPR023210 // IPR023210 // IPR023210 // IPR023210 // IPR023210	NADP-dependent oxidoreductase domain // NADP-dependent oxidoreductase domain // NADP-dependent oxidoreductase domain // NADP-dependent oxidoreductase domain // NADP-dependent oxidoreductase domain // NADP-dependent oxidoreductase domain // NADP-dependent oxidoreductase domain // NADP-dependent oxidoreductase domain // NADP-dependent oxidoreductase domain	main
TC01000085.hg.1	5.79993	5.83835	5.74941	5.81223	5.78011	5.85867	5.84927	5.81226	5.77288	5.848	5.8214	5.81353	RNF207	ring finger protein 207 (RNF207), mRNA.	NM_207396	RefSeq	coding	1p36.31 // 1p36.31 // 1p36.31 // 1p36.31 // --- // --- // --- // --- // --- // --- // --- // --- // ---	chr1	+	6265535	6281359	---	---	---	GO:0005622 // GO:0005622 // GO:0005622 // GO:0005622 // GO:0005622	intracellular // intracellular // intracellular // intracellular // intracellular	inferred from electronic annotation // inferred from electronic annotation // inferred from electronic annotation // inferred from electronic annotation // inferred from electronic annotation	GO:0008270 // GO:0046872 // GO:0008270 // GO:0005515 // GO:0046872 // GO:0008270 // GO:0046872 // GO:0008270 // GO:0046872 // GO:0046872 // GO:0008270	zinc ion binding // metal ion binding // zinc ion binding // protein binding // metal ion binding // zinc ion binding // metal ion binding // zinc ion binding // metal ion binding // metal ion binding // zinc ion binding	inferred from electronic annotation // inferred from electronic annotation // inferred from electronic annotation // inferred from electronic annotation // inferred from electronic annotation // inferred from electronic annotation // inferred from electronic annotation // inferred from electronic annotation // inferred from electronic annotation // inferred from electronic annotation // inferred …	---	---	Pfam	IPR000315	Zinc finger, B-box	main				ENST00000455744
TC01000086.hg.1	4.46631	4.57329	4.61123	4.60583	4.50829	4.52538	4.56574	4.62652	4.65179	4.57558	4.54043	4.58383	LINC00337	cdna:known chromosome:GRCh37:1:6297831:6299504:1 gene:ENSG00000225077 gene_biotype:antisense transcript_biotype:antisense	ENST00000429480	ENSEMBL	noncoding	1p36.31 // 1p36.31 // 1p36.31 // --- // ---	chr1	+	6296300	6299504	---	---	---	---	---	---	---	---	---	---	---	---	---	---	main			HES3 4748bp
TC01000087.hg.1	5.62363	5.6322	5.55551	5.53216	5.72406	5.65115	5.56028	5.63405	5.55111	5.48713	5.53468	5.57029	HES3	hairy and enhancer of split 3 (Drosophila) (HES3), mRNA.	NM_001024598	RefSeq	coding	1p36.31 // 1p36.31 // ---	chr1	+	6304252	6305638	GO:0000122 // GO:0001701 // GO:0006351 // GO:0021555 // GO:0021557 // GO:0021558 // GO:0021575 // GO:0030901 // GO:0045944 // GO:0060164 // GO:0006355 // GO:0021915 // GO:0045892 // GO:0050767 // GO:0000122 // GO:0001701 // GO:0006351 // GO:0021555 // GO:0021557 // GO:0021558 // GO:0021575 // GO:0030901 // GO:0045944 // GO:0060164 // GO:0045892 // GO:0021915 // GO:0050767 // GO:0006355 // GO:0000…	negative regulation of transcription from RNA polymerase II promoter // in utero embryonic development // transcription, DNA-dependent // midbrain-hindbrain boundary morphogenesis // oculomotor nerve development // trochlear nerve development // hindbrain morphogenesis // midbrain development // positive regulation of transcription from RNA polymerase II promoter // regulation of timing of neuron…	inferred from electronic annotation // inferred from electronic annotation // inferred from electronic annotation // inferred from electronic annotation // inferred from electronic annotation // inferred from electronic annotation // inferred from electronic annotation // inferred from electronic annotation // inferred from electronic annotation // inferred from electronic annotation // inferred …	GO:0005634 // GO:0005634 // GO:0005634	nucleus // nucleus // nucleus	inferred from electronic annotation // inferred from electronic annotation // inferred from electronic annotation	GO:0003677 // GO:0008134 // GO:0046983 // GO:0003677 // GO:0008134 // GO:0046983 // GO:0003677 // GO:0046983 // GO:0008134	DNA binding // transcription factor binding // protein dimerization activity // DNA binding // transcription factor binding // protein dimerization activity // DNA binding // protein dimerization activity // transcription factor binding	inferred from electronic annotation // non-traceable author statement // inferred from electronic annotation // inferred from electronic annotation // non-traceable author statement // inferred from electronic annotation // inferred from electronic annotation // inferred from electronic annotation // non-traceable author statement	---	---	Pfam	IPR011598	Myc-type, basic helix-loop-helix (bHLH) domain	main	ENST00000429480 4748bp;n345673 4741bp
TC01000088.hg.1	6.2209	6.19015	6.17354	6.27672	6.15692	6.26555	6.19766	6.15964	6.13066	6.18622	6.11939	6.1553	ESPN	espin (ESPN), mRNA.	NM_031475	RefSeq	coding	1p36.31 // 1p36.31 // 1p36.31 // 1p36.31 // --- // --- // --- // --- // --- // --- // --- // --- // ---	chr1	+	6484848	6521430	GO:0007605 // GO:0007626 // GO:0030046 // GO:0051491 // GO:0051494 // GO:0051017 // GO:0007605 // GO:0007626 // GO:0030046 // GO:0051491 // GO:0051494 // GO:0051017 // GO:0007605 // GO:0007626 // GO:0030046 // GO:0051491 // GO:0051494 // GO:0051017 // GO:0007605 // GO:0007626 // GO:0030046 // GO:0051491 // GO:0051494 // GO:0051017 // GO:0051017 // GO:0007605 // GO:0007626 // GO:0030046 // GO:0051…	sensory perception of sound // locomotory behavior // parallel actin filament bundle assembly // positive regulation of filopodium assembly // negative regulation of cytoskeleton organization // actin filament bundle assembly // sensory perception of sound // locomotory behavior // parallel actin filament bundle assembly // positive regulation of filopodium assembly // negative regulation of cyto…	inferred from electronic annotation // inferred from electronic annotation // inferred from electronic annotation // inferred from electronic annotation // inferred from electronic annotation // inferred from electronic annotation // inferred from electronic annotation // inferred from electronic annotation // inferred from electronic annotation // inferred from electronic annotation // inferred …	GO:0005737 // GO:0005903 // GO:0031941 // GO:0032420 // GO:0032426 // GO:0005856 // GO:0005902 // GO:0005903 // GO:0015629 // GO:0031941 // GO:0032421 // GO:0042995 // GO:0005737 // GO:0005903 // GO:0031941 // GO:0032420 // GO:0032426 // GO:0005902 // GO:0005903 // GO:0015629 // GO:0031941 // GO:0032421 // GO:0005856 // GO:0042995 // GO:0005737 // GO:0005903 // GO:0031941 // GO:0032420 // GO:0032…	cytoplasm // brush border // filamentous actin // stereocilium // stereocilium bundle tip // cytoskeleton // microvillus // brush border // actin cytoskeleton // filamentous actin // stereocilium bundle // cell projection // cytoplasm // brush border // filamentous actin // stereocilium // stereocilium bundle tip // microvillus // brush border // actin cytoskeleton // filamentous actin // stereoc…	inferred from electronic annotation // inferred from sequence or structural similarity // inferred from sequence or structural similarity // inferred from electronic annotation // inferred from electronic annotation // inferred from electronic annotation // inferred from electronic annotation // inferred from electronic annotation // inferred from electronic annotation // inferred from electronic…	GO:0017124 // GO:0051015 // GO:0003779 // GO:0017124 // GO:0051015 // GO:0017124 // GO:0051015 // GO:0005515 // GO:0003779 // GO:0051015 // GO:0017124 // GO:0017124 // GO:0051015 // GO:0003779 // GO:0017124 // GO:0051015 // GO:0017124 // GO:0051015 // GO:0003779 // GO:0017124 // GO:0051015 // GO:0003779 // GO:0051015 // GO:0017124	SH3 domain binding // actin filament binding // actin binding // SH3 domain binding // actin filament binding // SH3 domain binding // actin filament binding // protein binding // actin binding // actin filament binding // SH3 domain binding // SH3 domain binding // actin filament binding // actin binding // SH3 domain binding // actin filament binding // SH3 domain binding // actin filament bind…	inferred from sequence or structural similarity // inferred from sequence or structural similarity // inferred from electronic annotation // inferred from electronic annotation // inferred from electronic annotation // inferred from sequence or structural similarity // inferred from sequence or structural similarity // inferred from electronic annotation // inferred from electronic annotation // …	---	---	Pfam	IPR002110	Ankyrin repeat	main				ENST00000419034;NR_036218
TC01000089.hg.1	4.17822	4.31138	4.0709	4.06187	4.12089	4.19458	3.92668	4.08915	4.0922	4.07873	4.02576	4.16182		ncrna:snRNA chromosome:GRCh37:1:6600914:6601024:1 gene:ENSG00000253022 gene_biotype:snRNA transcript_biotype:snRNA	ENST00000517213	ENSEMBL	noncoding	---	chr1	+	6600914	6601024	---	---	---	---	---	---	---	---	---	---	---	---	---	---	main				NOL9
TC01000090.hg.1	5.13793	5.14272	5.11615	5.07774	5.17389	5.20242	5.1565	5.12645	5.14792	5.24749	5.21192	5.13292	TAS1R1	taste receptor, type 1, member 1 (TAS1R1), transcript variant 2, mRNA.	NM_138697	RefSeq	coding	1p36.23 // 1p36.23 // 1p36.23 // 1p36.23 // 1p36.23 // 1p36.23 // 1p36.23 // 1p36.23 // --- // --- // --- // ---	chr1	+	6615241	6639817	GO:0050912 // GO:0050917 // GO:0007165 // GO:0007186 // GO:0050896 // GO:0050909 // GO:0050912 // GO:0050917 // GO:0050912 // GO:0050917 // GO:0007165 // GO:0007186 // GO:0050896 // GO:0050909 // GO:0050912 // GO:0050917 // GO:0050912 // GO:0050917 // GO:0007165 // GO:0007186 // GO:0050896 // GO:0050909 // GO:0050912 // GO:0050917 // GO:0050912 // GO:0050917 // GO:0007186 // GO:0050917 // GO:0007…	detection of chemical stimulus involved in sensory perception of taste // sensory perception of umami taste // signal transduction // G-protein coupled receptor signaling pathway // response to stimulus // sensory perception of taste // detection of chemical stimulus involved in sensory perception of taste // sensory perception of umami taste // detection of chemical stimulus involved in sensory …	inferred from direct assay // inferred from direct assay // inferred from electronic annotation // inferred from electronic annotation // inferred from electronic annotation // inferred from electronic annotation // inferred from electronic annotation // inferred from electronic annotation // inferred from direct assay // inferred from direct assay // inferred from electronic annotation // inferr…	GO:0005886 // GO:0016021 // GO:0005886 // GO:0016020 // GO:0016021 // GO:0005886 // GO:0016021 // GO:0005886 // GO:0016020 // GO:0016021 // GO:0005886 // GO:0016021 // GO:0005886 // GO:0016020 // GO:0016021 // GO:0005886 // GO:0016021 // GO:0005886 // GO:0016020 // GO:0016021 // GO:0005886 // GO:0016021 // GO:0005886 // GO:0016020 // GO:0016021 // GO:0005886 // GO:0016021 // GO:0016021 // GO:0005…	plasma membrane // integral to membrane // plasma membrane // membrane // integral to membrane // plasma membrane // integral to membrane // plasma membrane // membrane // integral to membrane // plasma membrane // integral to membrane // plasma membrane // membrane // integral to membrane // plasma membrane // integral to membrane // plasma membrane // membrane // integral to membrane // plasma …	traceable author statement // inferred by curator // inferred from electronic annotation // inferred from electronic annotation // inferred from electronic annotation // traceable author statement // inferred by curator // inferred from electronic annotation // inferred from electronic annotation // inferred from electronic annotation // traceable author statement // inferred by curator // inferr…	GO:0008527 // GO:0046982 // GO:0004871 // GO:0004930 // GO:0008527 // GO:0008527 // GO:0046982 // GO:0004871 // GO:0004930 // GO:0008527 // GO:0008527 // GO:0046982 // GO:0004871 // GO:0004930 // GO:0008527 // GO:0008527 // GO:0046982 // GO:0004930 // GO:0008527 // GO:0004871 // GO:0008527 // GO:0046982 // GO:0004930 // GO:0004871 // GO:0008527 // GO:0008527 // GO:0046982 // GO:0004872 // GO:0004…	taste receptor activity // protein heterodimerization activity // signal transducer activity // G-protein coupled receptor activity // taste receptor activity // taste receptor activity // protein heterodimerization activity // signal transducer activity // G-protein coupled receptor activity // taste receptor activity // taste receptor activity // protein heterodimerization activity // signal tr…	inferred from direct assay // non-traceable author statement // inferred from electronic annotation // inferred from electronic annotation // inferred from electronic annotation // inferred from direct assay // non-traceable author statement // inferred from electronic annotation // inferred from electronic annotation // inferred from electronic annotation // inferred from direct assay // non-tra…	---	---	Pfam // Pfam // Pfam // Pfam // Pfam // Pfam // Pfam // Pfam // Pfam // Pfam	IPR001828 // IPR001828 // IPR011500 // IPR017978 // IPR001828 // IPR011500 // IPR017978 // IPR001828 // IPR011500 // IPR017978	Extracellular ligand-binding receptor // Extracellular ligand-binding receptor // GPCR, family 3, nine cysteines domain // GPCR, family 3, C-terminal // Extracellular ligand-binding receptor // GPCR, family 3, nine cysteines domain // GPCR, family 3, C-terminal // Extracellular ligand-binding receptor // GPCR, family 3, nine cysteines domain // GPCR, family 3, C-terminal	main
TC01000091.hg.1	5.25207	5.27683	5.25455	5.23752	5.24563	5.2007	5.20752	5.23096	5.21908	5.23337	5.22984	5.20841	ZBTB48	zinc finger and BTB domain containing 48 (ZBTB48), mRNA.	NM_005341	RefSeq	coding	1p36.3 // 1p36.3 // 1p36.3 // 1p36.3 // 1p36.3 // --- // --- // --- // --- // --- // --- // --- // ---	chr1	+	6640056	6649340	GO:0006351 // GO:0006355 // GO:0006351 // GO:0006355 // GO:0006351 // GO:0006355 // GO:0006351 // GO:0006355 // GO:0006351 // GO:0006355 // GO:0006351 // GO:0006355	transcription, DNA-dependent // regulation of transcription, DNA-dependent // transcription, DNA-dependent // regulation of transcription, DNA-dependent // transcription, DNA-dependent // regulation of transcription, DNA-dependent // transcription, DNA-dependent // regulation of transcription, DNA-dependent // transcription, DNA-dependent // regulation of transcription, DNA-dependent // transcrip…	inferred from electronic annotation // inferred from electronic annotation // inferred from electronic annotation // inferred from electronic annotation // inferred from electronic annotation // inferred from electronic annotation // inferred from electronic annotation // traceable author statement // inferred from electronic annotation // inferred from electronic annotation // inferred from elec…	GO:0005634 // GO:0005730 // GO:0005737 // GO:0005634 // GO:0005634 // GO:0005730 // GO:0005737 // GO:0005622 // GO:0005634 // GO:0005634 // GO:0005730 // GO:0005737 // GO:0005634 // GO:0005634 // GO:0005730 // GO:0005737 // GO:0005634 // GO:0005730 // GO:0005737 // GO:0005634 // GO:0005622 // GO:0005634 // GO:0005737 // GO:0005634 // GO:0005737 // GO:0005634 // GO:0005737	nucleus // nucleolus // cytoplasm // nucleus // nucleus // nucleolus // cytoplasm // intracellular // nucleus // nucleus // nucleolus // cytoplasm // nucleus // nucleus // nucleolus // cytoplasm // nucleus // nucleolus // cytoplasm // nucleus // intracellular // nucleus // cytoplasm // nucleus // cytoplasm // nucleus // cytoplasm	inferred from direct assay // inferred from direct assay // inferred from direct assay // inferred from electronic annotation // inferred from direct assay // inferred from direct assay // inferred from direct assay // inferred from electronic annotation // inferred from electronic annotation // inferred from direct assay // inferred from direct assay // inferred from direct assay // inferred fro…	GO:0003677 // GO:0003700 // GO:0008270 // GO:0003676 // GO:0046872 // GO:0003677 // GO:0003700 // GO:0008270 // GO:0005515 // GO:0003676 // GO:0046872 // GO:0003677 // GO:0003700 // GO:0008270 // GO:0003676 // GO:0046872 // GO:0003677 // GO:0003700 // GO:0008270 // GO:0003677 // GO:0003700 // GO:0008270 // GO:0003676 // GO:0046872 // GO:0003676 // GO:0003677 // GO:0003700 // GO:0046872 // GO:0008…	DNA binding // sequence-specific DNA binding transcription factor activity // zinc ion binding // nucleic acid binding // metal ion binding // DNA binding // sequence-specific DNA binding transcription factor activity // zinc ion binding // protein binding // nucleic acid binding // metal ion binding // DNA binding // sequence-specific DNA binding transcription factor activity // zinc ion binding…	inferred from electronic annotation // traceable author statement // inferred from electronic annotation // inferred from electronic annotation // inferred from electronic annotation // inferred from electronic annotation // traceable author statement // inferred from electronic annotation // inferred from electronic annotation // inferred from electronic annotation // inferred from electronic an…	---	---	Pfam // Pfam	IPR007087 // IPR013069	Zinc finger, C2H2 // BTB/POZ	main
TC01000092.hg.1	5.50334	5.48799	5.58941	5.54412	5.55863	5.54021	5.70488	5.55101	5.61695	5.55145	5.51738	5.57707	PHF13	PHD finger protein 13 (PHF13), mRNA.	NM_153812	RefSeq	coding	1p36.31 // 1p36.31 // 1p36.31 // 1p36.31 // --- // ---	chr1	+	6673745	6684093	GO:0000278 // GO:0007059 // GO:0007076 // GO:0016568 // GO:0051301 // GO:0007049 // GO:0007067 // GO:0030261 // GO:0000278 // GO:0007059 // GO:0007076 // GO:0016568 // GO:0051301 // GO:0007049 // GO:0007067 // GO:0030261 // GO:0000278 // GO:0007059 // GO:0007076 // GO:0016568 // GO:0051301 // GO:0007049 // GO:0007067 // GO:0030261 // GO:0000278 // GO:0007059 // GO:0007076 // GO:0016568 // GO:0051…	mitotic cell cycle // chromosome segregation // mitotic chromosome condensation // chromatin modification // cell division // cell cycle // mitosis // chromosome condensation // mitotic cell cycle // chromosome segregation // mitotic chromosome condensation // chromatin modification // cell division // cell cycle // mitosis // chromosome condensation // mitotic cell cycle // chromosome segregatio…	inferred from mutant phenotype // inferred from mutant phenotype // inferred from mutant phenotype // inferred from electronic annotation // inferred from electronic annotation // inferred from electronic annotation // inferred from electronic annotation // inferred from electronic annotation // inferred from mutant phenotype // inferred from mutant phenotype // inferred from mutant phenotype // …	GO:0005634 // GO:0005654 // GO:0005634 // GO:0005634 // GO:0005654 // GO:0005634 // GO:0005634 // GO:0005654 // GO:0005634 // GO:0005634 // GO:0005654 // GO:0005634 // GO:0005634 // GO:0005654	nucleus // nucleoplasm // nucleus // nucleus // nucleoplasm // nucleus // nucleus // nucleoplasm // nucleus // nucleus // nucleoplasm // nucleus // nucleus // nucleoplasm	inferred from direct assay // inferred from electronic annotation // inferred from electronic annotation // inferred from direct assay // inferred from electronic annotation // inferred from electronic annotation // inferred from direct assay // inferred from electronic annotation // inferred from electronic annotation // inferred from direct assay // inferred from electronic annotation // inferr…	GO:0003682 // GO:0008270 // GO:0035064 // GO:0046872 // GO:0003682 // GO:0008270 // GO:0035064 // GO:0005515 // GO:0046872 // GO:0003682 // GO:0008270 // GO:0035064 // GO:0046872 // GO:0003682 // GO:0008270 // GO:0035064 // GO:0046872 // GO:0003682 // GO:0046872 // GO:0008270 // GO:0035064	chromatin binding // zinc ion binding // methylated histone residue binding // metal ion binding // chromatin binding // zinc ion binding // methylated histone residue binding // protein binding // metal ion binding // chromatin binding // zinc ion binding // methylated histone residue binding // metal ion binding // chromatin binding // zinc ion binding // methylated histone residue binding // m…	inferred from direct assay // inferred from electronic annotation // non-traceable author statement // inferred from electronic annotation // inferred from direct assay // inferred from electronic annotation // non-traceable author statement // inferred from electronic annotation // inferred from electronic annotation // inferred from direct assay // inferred from electronic annotation // non-tra…	---	---	Pfam	IPR019787	Zinc finger, PHD-finger	main
TC01000093.hg.1	5.83927	5.82729	5.75605	5.80296	5.78099	5.84533	5.89695	5.84015	5.8342	5.86909	5.88339	5.81885	THAP3	THAP domain containing, apoptosis associated protein 3 (THAP3), transcript variant 1, mRNA.	NM_001195752	RefSeq	coding	1p36.31 // 1p36.31 // 1p36.31 // 1p36.31 // 1p36.31 // 1p36.31 // 1p36.31 // 1p36.31 // --- // --- // --- // --- // --- // --- // --- // ---	chr1	+	6684925	6695646	---	---	---	---	---	---	GO:0003677 // GO:0005515 // GO:0046872 // GO:0003676 // GO:0003677 // GO:0005515 // GO:0046872 // GO:0003676 // GO:0003677 // GO:0005515 // GO:0046872 // GO:0003676 // GO:0003677 // GO:0005515 // GO:0046872 // GO:0003676 // GO:0003677 // GO:0005515 // GO:0046872 // GO:0003676 // GO:0003677 // GO:0005515 // GO:0046872 // GO:0003676 // GO:0003677 // GO:0005515 // GO:0046872 // GO:0003676 // GO:0003…	DNA binding // protein binding // metal ion binding // nucleic acid binding // DNA binding // protein binding // metal ion binding // nucleic acid binding // DNA binding // protein binding // metal ion binding // nucleic acid binding // DNA binding // protein binding // metal ion binding // nucleic acid binding // DNA binding // protein binding // metal ion binding // nucleic acid binding // DNA …	inferred from electronic annotation // inferred from physical interaction // inferred from electronic annotation // inferred from electronic annotation // inferred from electronic annotation // inferred from physical interaction // inferred from electronic annotation // inferred from electronic annotation // inferred from electronic annotation // inferred from physical interaction // inferred fro…	---	---	Pfam // Pfam // Pfam	IPR006612 // IPR006612 // IPR006612	Zinc finger, C2CH-type // Zinc finger, C2CH-type // Zinc finger, C2CH-type	main
TC01000094.hg.1	3.39633	3.29856	3.34498	3.35609	3.46359	3.40723	3.57079	3.48114	3.48262	3.32906	3.42154	3.4112	LOC100505887	havana:lincRNA chromosome:GRCh37:1:6784697:6790072:1 gene:ENSG00000228750 gene_biotype:lincRNA transcript_biotype:lincRNA	ENST00000414210	ENSEMBL	noncoding	--- // --- // --- // --- // --- // --- // --- // --- // ---	chr1	+	6784697	6790072	---	---	---	---	---	---	---	---	---	---	---	---	---	---	main
TC01000095.hg.1	2.23632	2.41568	2.4041	2.05613	2.25039	2.15408	2.33734	2.43818	2.22088	2.34132	2.245	2.55729		ncrna:snoRNA chromosome:GRCh37:1:6812779:6812881:1 gene:ENSG00000239166 gene_biotype:snoRNA transcript_biotype:snoRNA	ENST00000459253	ENSEMBL	noncoding	---	chr1	+	6812779	6812881	---	---	---	---	---	---	---	---	---	---	---	---	---	---	main
TC01000096.hg.1	4.35423	4.40632	4.42017	4.37936	4.36771	4.38577	4.48785	4.45924	4.45908	4.46729	4.45352	4.46395	CAMTA1	calmodulin binding transcription activator 1 (CAMTA1), transcript variant 2, mRNA.	NM_001195563	RefSeq	coding	1p36.31-p36.23 // 1p36.31-p36.23 // 1p36.31-p36.23 // 1p36.31-p36.23 // 1p36.31-p36.23 // 1p36.31-p36.23 // 1p36.31-p36.23 // 1p36.31-p36.23 // 1p36.31-p36.23 // 1p36.31-p36.23 // 1p36.31-p36.23 // 1p36.31-p36.23 // 1p36.31-p36.23 // 1p36.31-p36.23 // --- // --- // --- // --- // --- // --- // --- // --- // --- // --- // --- // --- // --- // --- // ---	chr1	+	6845384	7829766	GO:0006351 // GO:0006355 // GO:0006351 // GO:0006355 // GO:0006351 // GO:0006355 // GO:0006351 // GO:0006355 // GO:0006351 // GO:0006355 // GO:0006351 // GO:0006355 // GO:0006351 // GO:0006355 // GO:0006351 // GO:0006355 // GO:0006351 // GO:0006355 // GO:0006351 // GO:0006355 // GO:0006351 // GO:0006355 // GO:0006351 // GO:0006355 // GO:0006351 // GO:0006355 // GO:0006351 // GO:0006355 // GO:0006…	transcription, DNA-dependent // regulation of transcription, DNA-dependent // transcription, DNA-dependent // regulation of transcription, DNA-dependent // transcription, DNA-dependent // regulation of transcription, DNA-dependent // transcription, DNA-dependent // regulation of transcription, DNA-dependent // transcription, DNA-dependent // regulation of transcription, DNA-dependent // transcrip…	inferred from electronic annotation // inferred from electronic annotation // inferred from electronic annotation // inferred from electronic annotation // inferred from electronic annotation // inferred from electronic annotation // inferred from electronic annotation // inferred from electronic annotation // inferred from electronic annotation // inferred from electronic annotation // inferred …	GO:0005634 // GO:0005737 // GO:0005634 // GO:0005737 // GO:0005634 // GO:0005737 // GO:0005634 // GO:0005737 // GO:0005634 // GO:0005737 // GO:0005634 // GO:0005737 // GO:0005634 // GO:0005737 // GO:0005634 // GO:0005737 // GO:0005634 // GO:0005737 // GO:0005634 // GO:0005737 // GO:0005634 // GO:0005737 // GO:0005634 // GO:0005737 // GO:0005634 // GO:0005737 // GO:0005634 // GO:0005737 // GO:0005…	nucleus // cytoplasm // nucleus // cytoplasm // nucleus // cytoplasm // nucleus // cytoplasm // nucleus // cytoplasm // nucleus // cytoplasm // nucleus // cytoplasm // nucleus // cytoplasm // nucleus // cytoplasm // nucleus // cytoplasm // nucleus // cytoplasm // nucleus // cytoplasm // nucleus // cytoplasm // nucleus // cytoplasm // nucleus // cytoplasm // nucleus // cytoplasm // nucleus // cyto…	inferred from direct assay // inferred from direct assay // inferred from electronic annotation // inferred from electronic annotation // inferred from direct assay // inferred from direct assay // inferred from electronic annotation // inferred from electronic annotation // inferred from direct assay // inferred from direct assay // inferred from electronic annotation // inferred from electronic…	GO:0003677 // GO:0003677 // GO:0003677 // GO:0003677 // GO:0003677 // GO:0005515 // GO:0003677 // GO:0005515 // GO:0003677 // GO:0005515 // GO:0003677 // GO:0005515 // GO:0003677 // GO:0003677 // GO:0003677 // GO:0003677 // GO:0005515 // GO:0003677 // GO:0003677 // GO:0003677	DNA binding // DNA binding // DNA binding // DNA binding // DNA binding // protein binding // DNA binding // protein binding // DNA binding // protein binding // DNA binding // protein binding // DNA binding // DNA binding // DNA binding // DNA binding // protein binding // DNA binding // DNA binding // DNA binding	inferred from electronic annotation // inferred from electronic annotation // inferred from electronic annotation // inferred from electronic annotation // inferred from electronic annotation // inferred from electronic annotation // inferred from electronic annotation // inferred from electronic annotation // inferred from electronic annotation // inferred from electronic annotation // inferred …	---	---	Pfam // Pfam // Pfam // Pfam // Pfam // Pfam // Pfam // Pfam // Pfam	IPR000048 // IPR002909 // IPR005559 // IPR000048 // IPR000048 // IPR000048 // IPR002909 // IPR005559 // IPR000048	IQ motif, EF-hand binding site // Cell surface receptor IPT/TIG // CG-1 DNA-binding domain // IQ motif, EF-hand binding site // IQ motif, EF-hand binding site // IQ motif, EF-hand binding site // Cell surface receptor IPT/TIG // CG-1 DNA-binding domain // IQ motif, EF-hand binding site	main		ENST00000384328;ENST00000427317;n411110;n337660		ENST00000456701;ENST00000411708;ENST00000440032;n337661;n337662
TC01000097.hg.1	4.34432	4.50121	4.26115	4.19768	4.21785	3.88556	3.80327	4.2224	4.1297	4.26794	4.33247	4.00618		ncrna:snRNA chromosome:GRCh37:1:7279420:7279584:1 gene:ENSG00000207056 gene_biotype:snRNA transcript_biotype:snRNA	ENST00000384328	ENSEMBL	noncoding	---	chr1	+	7279420	7279584	---	---	---	---	---	---	---	---	---	---	---	---	---	---	main		CAMTA1
TC01000098.hg.1	5.85519	5.89356	5.73354	5.80738	5.82329	5.94886	6.03018	5.97575	5.88779	5.91546	6.02721	5.98299	CAMTA1-IT1	havana:sense_intronic chromosome:GRCh37:1:7429003:7430331:1 gene:ENSG00000237402 gene_biotype:sense_intronic transcript_biotype:sense_intronic	ENST00000427317	ENSEMBL	noncoding	--- // ---	chr1	+	7429003	7430331	---	---	---	---	---	---	---	---	---	---	---	---	---	---	main		CAMTA1
TC01000099.hg.1	3.9109	3.8802	3.91867	3.9323	3.86346	3.84167	3.85785	3.84171	3.81215	3.82162	3.79911	3.78212	VAMP3	vesicle-associated membrane protein 3 (VAMP3), mRNA.	NM_004781	RefSeq	coding	1p36.23 // 1p36.23 // 1p36.23 // 1p36.23 // 1p36.23 // 1p36.23 // --- // --- // ---	chr1	+	7831329	7841492	GO:0001921 // GO:0006461 // GO:0006887 // GO:0006904 // GO:0006944 // GO:0016192 // GO:0017156 // GO:0034446 // GO:0042147 // GO:0043001 // GO:0001921 // GO:0006461 // GO:0006810 // GO:0015031 // GO:0016192 // GO:0034446 // GO:0061025 // GO:0001921 // GO:0006461 // GO:0006887 // GO:0006904 // GO:0006944 // GO:0016192 // GO:0017156 // GO:0034446 // GO:0042147 // GO:0043001 // GO:0001921 // GO:0016…	positive regulation of receptor recycling // protein complex assembly // exocytosis // vesicle docking involved in exocytosis // cellular membrane fusion // vesicle-mediated transport // calcium ion-dependent exocytosis // substrate adhesion-dependent cell spreading // retrograde transport, endosome to Golgi // Golgi to plasma membrane protein transport // positive regulation of receptor recyclin…	inferred from sequence or structural similarity // inferred from electronic annotation // traceable author statement // traceable author statement // traceable author statement // inferred from sequence or structural similarity // inferred from electronic annotation // inferred from sequence or structural similarity // inferred from direct assay // inferred from electronic annotation // inferred …	GO:0005886 // GO:0016021 // GO:0016324 // GO:0030054 // GO:0030136 // GO:0030141 // GO:0030665 // GO:0031201 // GO:0043005 // GO:0045202 // GO:0055037 // GO:0005886 // GO:0016020 // GO:0016021 // GO:0031410 // GO:0043229 // GO:0043231 // GO:0055037 // GO:0005886 // GO:0016021 // GO:0016324 // GO:0030054 // GO:0030136 // GO:0030141 // GO:0030665 // GO:0031201 // GO:0043005 // GO:0045202 // GO:0055…	plasma membrane // integral to membrane // apical plasma membrane // cell junction // clathrin-coated vesicle // secretory granule // clathrin-coated vesicle membrane // SNARE complex // neuron projection // synapse // recycling endosome // plasma membrane // membrane // integral to membrane // cytoplasmic vesicle // intracellular organelle // intracellular membrane-bounded organelle // recycling…	inferred from sequence or structural similarity // inferred from electronic annotation // inferred from electronic annotation // inferred from electronic annotation // inferred from direct assay // inferred from electronic annotation // inferred from electronic annotation // inferred from electronic annotation // inferred from electronic annotation // inferred from electronic annotation // inferr…	GO:0005515 // GO:0017075 // GO:0000149 // GO:0005515 // GO:0017075 // GO:0000149 // GO:0005515 // GO:0005515 // GO:0017075 // GO:0000149 // GO:0005515 // GO:0017075 // GO:0000149 // GO:0005515 // GO:0017075 // GO:0000149 // GO:0005515 // GO:0017075 // GO:0000149 // GO:0000149 // GO:0005515 // GO:0017075	protein binding // syntaxin-1 binding // SNARE binding // protein binding // syntaxin-1 binding // SNARE binding // protein binding // protein binding // syntaxin-1 binding // SNARE binding // protein binding // syntaxin-1 binding // SNARE binding // protein binding // syntaxin-1 binding // SNARE binding // protein binding // syntaxin-1 binding // SNARE binding // SNARE binding // protein binding…	inferred from physical interaction // inferred from electronic annotation // inferred from electronic annotation // inferred from physical interaction // inferred from electronic annotation // inferred from electronic annotation // inferred from electronic annotation // inferred from physical interaction // inferred from electronic annotation // inferred from electronic annotation // inferred fro…	---	---	Pfam // Pfam	IPR001388 // IPR001388	Synaptobrevin // Synaptobrevin	main
TC01000100.hg.1	3.79403	3.87977	3.85162	3.87285	3.87674	3.86565	3.96131	3.90118	3.90633	3.88255	3.88614	3.86175	PER3	period circadian clock 3 (PER3), mRNA.	NM_016831	RefSeq	coding	1p36.23 // 1p36.23 // 1p36.23 // 1p36.23 // 1p36.23 // 1p36.23 // 1p36.23 // --- // --- // --- // --- // --- // ---	chr1	+	7844380	7905237	GO:0000122 // GO:0006351 // GO:0007623 // GO:0006355 // GO:0007165 // GO:0048511 // GO:0000122 // GO:0006351 // GO:0007623 // GO:0007165 // GO:0006355 // GO:0048511 // GO:0000122 // GO:0006351 // GO:0007623 // GO:0007165 // GO:0006355 // GO:0048511 // GO:0000122 // GO:0006351 // GO:0007623 // GO:0007165 // GO:0006355 // GO:0048511 // GO:0000122 // GO:0006351 // GO:0007623 // GO:0006355 // GO:0007…	negative regulation of transcription from RNA polymerase II promoter // transcription, DNA-dependent // circadian rhythm // regulation of transcription, DNA-dependent // signal transduction // rhythmic process // negative regulation of transcription from RNA polymerase II promoter // transcription, DNA-dependent // circadian rhythm // signal transduction // regulation of transcription, DNA-depend…	inferred from electronic annotation // inferred from electronic annotation // inferred from electronic annotation // inferred from electronic annotation // inferred from electronic annotation // inferred from electronic annotation // inferred from electronic annotation // inferred from electronic annotation // inferred from electronic annotation // inferred from electronic annotation // inferred …	GO:0005634 // GO:0005737 // GO:0005634 // GO:0005737 // GO:0005634 // GO:0005737 // GO:0005634 // GO:0005737 // GO:0005634 // GO:0005737 // GO:0005634 // GO:0005737 // GO:0005634 // GO:0005737 // GO:0005634 // GO:0005737	nucleus // cytoplasm // nucleus // cytoplasm // nucleus // cytoplasm // nucleus // cytoplasm // nucleus // cytoplasm // nucleus // cytoplasm // nucleus // cytoplasm // nucleus // cytoplasm	inferred from electronic annotation // inferred from electronic annotation // inferred from electronic annotation // inferred from electronic annotation // inferred from electronic annotation // inferred from electronic annotation // inferred from electronic annotation // inferred from electronic annotation // inferred from electronic annotation // inferred from electronic annotation // inferred …	GO:0004871 // GO:0005515 // GO:0004871 // GO:0005515 // GO:0004871 // GO:0005515 // GO:0005515 // GO:0004871 // GO:0005515 // GO:0005515 // GO:0004871 // GO:0005515 // GO:0004871 // GO:0004871 // GO:0005515 // GO:0005515 // GO:0004871 // GO:0004871	signal transducer activity // protein binding // signal transducer activity // protein binding // signal transducer activity // protein binding // protein binding // signal transducer activity // protein binding // protein binding // signal transducer activity // protein binding // signal transducer activity // signal transducer activity // protein binding // protein binding // signal transducer …	inferred from electronic annotation // inferred from physical interaction // inferred from electronic annotation // inferred from physical interaction // inferred from electronic annotation // inferred from electronic annotation // inferred from physical interaction // inferred from electronic annotation // inferred from electronic annotation // inferred from physical interaction // inferred from…	---	---	Pfam // Pfam // Pfam // Pfam // Pfam // Pfam // Pfam // Pfam // Pfam	IPR013655 // IPR013767 // IPR022728 // IPR013655 // IPR013767 // IPR022728 // IPR013655 // IPR013767 // IPR022728	PAS fold-3 // PAS fold // Period circadian-like, C-terminal // PAS fold-3 // PAS fold // Period circadian-like, C-terminal // PAS fold-3 // PAS fold // Period circadian-like, C-terminal	main				ENST00000451646
TC01000101.hg.1	4.22442	4.20273	4.22535	4.18325	4.20906	4.18532	4.20732	4.24849	4.18682	4.25172	4.18861	4.16232	PARK7	parkinson protein 7 (PARK7), transcript variant 2, mRNA.	NM_001123377	RefSeq	coding	1p36.23 // 1p36.23 // 1p36.23 // 1p36.23 // 1p36.23 // 1p36.23 // 1p36.23 // 1p36.23 // --- // --- // --- // --- // --- // --- // --- // --- // --- // ---	chr1	+	8014351	8045565	GO:0006508 // GO:0006914 // GO:0006954 // GO:0007005 // GO:0007338 // GO:0008219 // GO:0008344 // GO:0032091 // GO:0042743 // GO:0043523 // GO:0043524 // GO:0050727 // GO:0050821 // GO:0051583 // GO:0051899 // GO:0060081 // GO:0060548 // GO:0060765 // GO:0070301 // GO:2000277 // GO:2001237 // GO:0001963 // GO:0006950 // GO:0007005 // GO:0034599 // GO:0042542 // GO:0050727 // GO:0060548 // GO:0006…	proteolysis // autophagy // inflammatory response // mitochondrion organization // single fertilization // cell death // adult locomotory behavior // negative regulation of protein binding // hydrogen peroxide metabolic process // regulation of neuron apoptotic process // negative regulation of neuron apoptotic process // regulation of inflammatory response // protein stabilization // dopamine up…	inferred from electronic annotation // inferred from electronic annotation // inferred from electronic annotation // inferred from sequence or structural similarity // inferred from electronic annotation // inferred from electronic annotation // inferred from electronic annotation // inferred from direct assay // inferred from electronic annotation // inferred from direct assay // inferred from d…	GO:0005634 // GO:0005737 // GO:0005739 // GO:0005634 // GO:0005737 // GO:0005739 // GO:0005634 // GO:0005737 // GO:0005739 // GO:0005634 // GO:0005737 // GO:0005739 // GO:0005634 // GO:0005737 // GO:0005739 // GO:0005634 // GO:0005737 // GO:0005739 // GO:0005634 // GO:0005737 // GO:0005739 // GO:0005634 // GO:0005737 // GO:0005739 // GO:0005634 // GO:0005737 // GO:0005739 // GO:0005634 // GO:0005…	nucleus // cytoplasm // mitochondrion // nucleus // cytoplasm // mitochondrion // nucleus // cytoplasm // mitochondrion // nucleus // cytoplasm // mitochondrion // nucleus // cytoplasm // mitochondrion // nucleus // cytoplasm // mitochondrion // nucleus // cytoplasm // mitochondrion // nucleus // cytoplasm // mitochondrion // nucleus // cytoplasm // mitochondrion // nucleus // cytoplasm // mitoch…	inferred from direct assay // inferred from direct assay // inferred from direct assay // inferred from electronic annotation // inferred from electronic annotation // inferred from electronic annotation // inferred from direct assay // inferred from direct assay // inferred from direct assay // inferred from electronic annotation // inferred from electronic annotation // inferred from electronic…	GO:0003729 // GO:0004601 // GO:0005515 // GO:0008233 // GO:0042803 // GO:0051920 // GO:0003723 // GO:0004601 // GO:0008233 // GO:0016787 // GO:0003729 // GO:0004601 // GO:0005515 // GO:0008233 // GO:0042803 // GO:0051920 // GO:0003723 // GO:0004601 // GO:0008233 // GO:0016787 // GO:0003729 // GO:0004601 // GO:0005515 // GO:0008233 // GO:0042803 // GO:0051920 // GO:0003723 // GO:0004601 // GO:0008…	mRNA binding // peroxidase activity // protein binding // peptidase activity // protein homodimerization activity // peroxiredoxin activity // RNA binding // peroxidase activity // peptidase activity // hydrolase activity // mRNA binding // peroxidase activity // protein binding // peptidase activity // protein homodimerization activity // peroxiredoxin activity // RNA binding // peroxidase activ…	inferred from direct assay // inferred from sequence or structural similarity // inferred from physical interaction // inferred from direct assay // inferred from direct assay // inferred from electronic annotation // inferred from electronic annotation // inferred from electronic annotation // inferred from electronic annotation // inferred from electronic annotation // inferred from direct assa…	---	---	Pfam // Pfam // Pfam // Pfam	IPR002818 // IPR002818 // IPR002818 // IPR002818	ThiJ/PfpI // ThiJ/PfpI // ThiJ/PfpI // ThiJ/PfpI	main				ENST00000363474
TC01000102.hg.1	4.79049	4.57691	4.71535	4.80188	4.73763	4.81858	4.84025	4.7211	4.68459	4.80573	4.54915	4.67259		cdna:known chromosome:GRCh37:1:8086798:8182762:1 gene:ENSG00000238290 gene_biotype:processed_transcript transcript_biotype:processed_transcript	ENST00000445300	ENSEMBL	noncoding	--- // ---	chr1	+	8086798	8182762	---	---	---	---	---	---	---	---	---	---	---	---	---	---	main
TC01000103.hg.1	3.75696	3.77129	3.55992	3.96898	3.64314	3.79195	3.74565	3.86929	3.70248	3.65017	3.66933	3.8031		havana:lincRNA chromosome:GRCh37:1:8268732:8275270:1 gene:ENSG00000227634 gene_biotype:lincRNA transcript_biotype:lincRNA	ENST00000452982	ENSEMBL	noncoding	--- // ---	chr1	+	8268732	8275270	---	---	---	---	---	---	---	---	---	---	---	---	---	---	main
TC01000104.hg.1	5.47918	5.35377	5.37721	5.494	5.39693	5.52958	5.43194	5.43798	5.41489	5.44407	5.44036	5.44953	SLC45A1	solute carrier family 45, member 1 (SLC45A1), mRNA.	NM_001080397	RefSeq	coding	1p36.23 // 1p36.23 // 1p36.23 // 1p36.23 // 1p36.23 // --- // --- // ---	chr1	+	8377886	8404227	GO:0008643 // GO:0006810 // GO:0055085 // GO:0008643 // GO:0055085 // GO:0006810 // GO:0008643 // GO:0055085 // GO:0006810 // GO:0008643 // GO:0055085 // GO:0006810 // GO:0008643 // GO:0006810 // GO:0055085 // GO:0006810 // GO:0008643 // GO:0015758 // GO:0055085	carbohydrate transport // transport // transmembrane transport // carbohydrate transport // transmembrane transport // transport // carbohydrate transport // transmembrane transport // transport // carbohydrate transport // transmembrane transport // transport // carbohydrate transport // transport // transmembrane transport // transport // carbohydrate transport // glucose transport // transmemb…	inferred from electronic annotation // inferred from electronic annotation // inferred from electronic annotation // inferred from electronic annotation // inferred from electronic annotation // inferred from electronic annotation // inferred from electronic annotation // inferred from electronic annotation // inferred from electronic annotation // inferred from electronic annotation // inferred …	GO:0016021 // GO:0016020 // GO:0016021 // GO:0016020 // GO:0016021 // GO:0016020 // GO:0016021 // GO:0016020 // GO:0016021 // GO:0016020 // GO:0016021 // GO:0016020	integral to membrane // membrane // integral to membrane // membrane // integral to membrane // membrane // integral to membrane // membrane // integral to membrane // membrane // integral to membrane // membrane	inferred from electronic annotation // inferred from electronic annotation // inferred from electronic annotation // inferred from electronic annotation // inferred from electronic annotation // inferred from electronic annotation // inferred from electronic annotation // inferred from electronic annotation // inferred from electronic annotation // inferred from electronic annotation // inferred …	GO:0015293 // GO:0015293 // GO:0015293 // GO:0015293 // GO:0015293 // GO:0005355 // GO:0015293	symporter activity // symporter activity // symporter activity // symporter activity // symporter activity // glucose transmembrane transporter activity // symporter activity	inferred from electronic annotation // inferred from electronic annotation // inferred from electronic annotation // inferred from electronic annotation // inferred from electronic annotation // inferred from electronic annotation // inferred from electronic annotation	---	---	Pfam // Pfam // Pfam	IPR011701 // IPR011701 // IPR011701	Major facilitator superfamily // Major facilitator superfamily // Major facilitator superfamily	main		ENST00000516445
TC01000105.hg.1	3.82424	4.37474	4.27682	4.29242	3.96551	4.11241	4.04993	4.22713	4.2042	3.97796	4.26913	4.30017		ncrna:misc_RNA chromosome:GRCh37:1:8388127:8388239:1 gene:ENSG00000252254 gene_biotype:misc_RNA transcript_biotype:misc_RNA	ENST00000516445	ENSEMBL	noncoding	---	chr1	+	8388127	8388239	---	---	---	---	---	---	---	---	---	---	---	---	---	---	main		SLC45A1
TC01000106.hg.1	3.77832	3.80815	3.84874	3.84499	3.88692	3.82456	3.91658	3.70066	3.85019	3.8111	3.94004	3.90588		cdna:known chromosome:GRCh37:1:8485698:8490101:1 gene:ENSG00000232912 gene_biotype:antisense transcript_biotype:antisense	ENST00000444276	ENSEMBL	noncoding	--- // --- // --- // ---	chr1	+	8484705	8494898	---	---	---	---	---	---	---	---	---	---	---	---	---	---	main				RERE
TC01000107.hg.1	1.69858	1.43772	1.53675	1.37803	1.6522	1.42003	1.50886	1.47776	1.94944	1.50532	1.52815	1.43915		havana:lincRNA chromosome:GRCh37:1:8865919:8867110:1 gene:ENSG00000228423 gene_biotype:lincRNA transcript_biotype:lincRNA	ENST00000433876	ENSEMBL	noncoding	--- // ---	chr1	+	8865919	8867110	---	---	---	---	---	---	---	---	---	---	---	---	---	---	main				RERE
TC01000108.hg.1	4.53388	4.81991	4.5667	4.6116	4.57665	4.88209	4.70171	4.58829	4.58244	4.52189	4.52804	4.57711	ENO1-AS1	ENO1 antisense RNA 1 (ENO1-AS1), non-coding RNA.	NR_038351	RefSeq	noncoding	1p36.2 // 1p36.2 // ---	chr1	+	8938894	8939953	---	---	---	---	---	---	---	---	---	---	---	---	---	---	main				ENO1
TC01000109.hg.1	7.4831	7.70292	7.61975	7.46211	7.3385	7.59027	7.0258	7.12705	7.21884	7.14981	7.2759	7.26971	HMGN2P17	cdna:pseudogene chromosome:GRCh37:1:8953568:8953840:1 gene:ENSG00000238249 gene_biotype:pseudogene transcript_biotype:processed_pseudogene	ENST00000437767	ENSEMBL	noncoding	---	chr1	+	8953568	8953840	---	---	---	---	---	---	---	---	---	---	---	---	---	---	main				ENO1
TC01000110.hg.1	4.17043	4.23259	4.20711	4.17108	4.21876	4.20202	4.20102	4.24541	4.19749	4.28711	4.26119	4.25185	CA6	carbonic anhydrase VI (CA6), transcript variant 1, mRNA.	NM_001215	RefSeq	coding	1p36.2 // 1p36.2 // 1p36.2 // 1p36.2 // 1p36.2 // 1p36.2 // 1p36.2 // --- // --- // ---	chr1	+	9005922	9035151	GO:0006730 // GO:0015701 // GO:0044281 // GO:0006730 // GO:0015701 // GO:0044281 // GO:0006730 // GO:0015701 // GO:0044281 // GO:0006730 // GO:0015701 // GO:0044281 // GO:0006730 // GO:0015701 // GO:0044281 // GO:0006730 // GO:0015701 // GO:0044281 // GO:0006730 // GO:0015701 // GO:0044281 // GO:0006730 // GO:0015701 // GO:0044281	one-carbon metabolic process // bicarbonate transport // small molecule metabolic process // one-carbon metabolic process // bicarbonate transport // small molecule metabolic process // one-carbon metabolic process // bicarbonate transport // small molecule metabolic process // one-carbon metabolic process // bicarbonate transport // small molecule metabolic process // one-carbon metabolic proces…	inferred from electronic annotation // traceable author statement // traceable author statement // inferred from electronic annotation // traceable author statement // traceable author statement // inferred from electronic annotation // traceable author statement // traceable author statement // inferred from electronic annotation // traceable author statement // traceable author statement // inf…	GO:0005576 // GO:0005576 // GO:0005615 // GO:0005737 // GO:0005576 // GO:0005576 // GO:0005615 // GO:0005737 // GO:0005576 // GO:0005615 // GO:0005737 // GO:0005576 // GO:0005576 // GO:0005576 // GO:0005615 // GO:0005737 // GO:0005576 // GO:0005615 // GO:0005737 // GO:0005576 // GO:0005576 // GO:0005576 // GO:0005615 // GO:0005737 // GO:0005576 // GO:0005576 // GO:0005615 // GO:0005737 // GO:0005…	extracellular region // extracellular region // extracellular space // cytoplasm // extracellular region // extracellular region // extracellular space // cytoplasm // extracellular region // extracellular space // cytoplasm // extracellular region // extracellular region // extracellular region // extracellular space // cytoplasm // extracellular region // extracellular space // cytoplasm // ext…	traceable author statement // inferred from electronic annotation // inferred from electronic annotation // inferred from electronic annotation // traceable author statement // inferred from electronic annotation // inferred from electronic annotation // inferred from electronic annotation // traceable author statement // inferred from electronic annotation // inferred from electronic annotation …	GO:0004089 // GO:0008270 // GO:0004089 // GO:0016829 // GO:0046872 // GO:0004089 // GO:0008270 // GO:0004089 // GO:0016829 // GO:0046872 // GO:0004089 // GO:0008270 // GO:0004089 // GO:0016829 // GO:0046872 // GO:0004089 // GO:0008270 // GO:0004089 // GO:0016829 // GO:0046872 // GO:0004089 // GO:0008270 // GO:0004089 // GO:0016829 // GO:0046872 // GO:0004089 // GO:0008270 // GO:0004089 // GO:0016…	carbonate dehydratase activity // zinc ion binding // carbonate dehydratase activity // lyase activity // metal ion binding // carbonate dehydratase activity // zinc ion binding // carbonate dehydratase activity // lyase activity // metal ion binding // carbonate dehydratase activity // zinc ion binding // carbonate dehydratase activity // lyase activity // metal ion binding // carbonate dehydrat…	traceable author statement // inferred from electronic annotation // inferred from electronic annotation // inferred from electronic annotation // inferred from electronic annotation // traceable author statement // inferred from electronic annotation // inferred from electronic annotation // inferred from electronic annotation // inferred from electronic annotation // traceable author statement …	---	---	Pfam // Pfam // Pfam // Pfam	IPR001148 // IPR001148 // IPR001148 // IPR001148	Alpha carbonic anhydrase // Alpha carbonic anhydrase // Alpha carbonic anhydrase // Alpha carbonic anhydrase	main
TC01000111.hg.1	2.81355	2.73919	2.78825	2.75789	2.50278	2.88953	2.74127	2.742	2.76767	2.79714	2.78261	2.77064		ncrna:snoRNA chromosome:GRCh37:1:9142755:9142938:1 gene:ENSG00000252404 gene_biotype:snoRNA transcript_biotype:snoRNA	ENST00000516595	ENSEMBL	noncoding	---	chr1	+	9142755	9142938	---	---	---	---	---	---	---	---	---	---	---	---	---	---	main				SLC2A5;ENO1
TC01000112.hg.1	5.97006	5.94221	6.01025	5.97721	5.85592	6.13409	6.0573	5.92653	6.12146	6.06083	5.95012	5.97697		havana:lincRNA chromosome:GRCh37:1:9242271:9243855:1 gene:ENSG00000234546 gene_biotype:lincRNA transcript_biotype:lincRNA	ENST00000412639	ENSEMBL	noncoding	--- // ---	chr1	+	9242271	9243855	---	---	---	---	---	---	---	---	---	---	---	---	---	---	main				ENO1
TC01000113.hg.1	5.05913	5.13792	5.05019	5.1758	5.04058	5.11777	5.0412	4.99347	5.02446	5.10251	4.93609	5.0304	H6PD	hexose-6-phosphate dehydrogenase (glucose 1-dehydrogenase) (H6PD), mRNA.	NM_004285	RefSeq	coding	1p36 // 1p36 // 1p36 // 1p36 // --- // ---	chr1	+	9294834	9331396	GO:0006098 // GO:0097305 // GO:0005975 // GO:0006006 // GO:0006739 // GO:0008152 // GO:0055114 // GO:0006098 // GO:0097305 // GO:0005975 // GO:0006006 // GO:0055114 // GO:0006739 // GO:0008152 // GO:0006098 // GO:0097305 // GO:0005975 // GO:0006006 // GO:0006739 // GO:0008152 // GO:0055114 // GO:0006098 // GO:0097305 // GO:0005975 // GO:0006006 // GO:0006739 // GO:0008152 // GO:0055114 // GO:0008…	pentose-phosphate shunt // response to alcohol // carbohydrate metabolic process // glucose metabolic process // NADP metabolic process // metabolic process // oxidation-reduction process // pentose-phosphate shunt // response to alcohol // carbohydrate metabolic process // glucose metabolic process // oxidation-reduction process // NADP metabolic process // metabolic process // pentose-phosphate…	inferred from electronic annotation // inferred from electronic annotation // inferred from electronic annotation // inferred from electronic annotation // inferred from electronic annotation // inferred from electronic annotation // inferred from electronic annotation // inferred from electronic annotation // inferred from electronic annotation // inferred from electronic annotation // inferred …	GO:0005739 // GO:0005788 // GO:0005737 // GO:0005783 // GO:0043231 // GO:0005739 // GO:0005788 // GO:0005737 // GO:0043231 // GO:0005783 // GO:0005739 // GO:0005788 // GO:0005737 // GO:0005783 // GO:0043231 // GO:0005739 // GO:0005788 // GO:0005737 // GO:0005783 // GO:0043231 // GO:0005783 // GO:0005788	mitochondrion // endoplasmic reticulum lumen // cytoplasm // endoplasmic reticulum // intracellular membrane-bounded organelle // mitochondrion // endoplasmic reticulum lumen // cytoplasm // intracellular membrane-bounded organelle // endoplasmic reticulum // mitochondrion // endoplasmic reticulum lumen // cytoplasm // endoplasmic reticulum // intracellular membrane-bounded organelle // mitochond…	inferred from electronic annotation // inferred from electronic annotation // inferred from electronic annotation // inferred from electronic annotation // inferred from electronic annotation // inferred from electronic annotation // inferred from electronic annotation // inferred from electronic annotation // inferred from electronic annotation // inferred from electronic annotation // inferred …	GO:0004345 // GO:0017057 // GO:0030246 // GO:0047936 // GO:0050661 // GO:0003824 // GO:0004345 // GO:0016491 // GO:0016787 // GO:0004345 // GO:0017057 // GO:0030246 // GO:0047936 // GO:0050661 // GO:0003824 // GO:0004345 // GO:0016491 // GO:0016787 // GO:0004345 // GO:0017057 // GO:0030246 // GO:0047936 // GO:0050661 // GO:0003824 // GO:0004345 // GO:0016491 // GO:0016787 // GO:0004345 // GO:0017…	glucose-6-phosphate dehydrogenase activity // 6-phosphogluconolactonase activity // carbohydrate binding // glucose 1-dehydrogenase [NAD(P)] activity // NADP binding // catalytic activity // glucose-6-phosphate dehydrogenase activity // oxidoreductase activity // hydrolase activity // glucose-6-phosphate dehydrogenase activity // 6-phosphogluconolactonase activity // carbohydrate binding // gluco…	inferred from electronic annotation // inferred from electronic annotation // inferred from electronic annotation // inferred from electronic annotation // inferred from electronic annotation // inferred from electronic annotation // traceable author statement // inferred from electronic annotation // inferred from electronic annotation // inferred from electronic annotation // inferred from elec…	---	---	Pfam // Pfam	IPR022674 // IPR022675	Glucose-6-phosphate dehydrogenase, NAD-binding // Glucose-6-phosphate dehydrogenase, C-terminal	main			ENST00000517032 7054bp
TC01000114.hg.1	0.765062	0.706812	0.532157	0.828962	0.721878	0.785507	0.757012	0.621516	0.740975	0.749015	0.739119	0.699104		ncrna:miRNA chromosome:GRCh37:1:9338450:9338592:1 gene:ENSG00000252841 gene_biotype:miRNA transcript_biotype:miRNA	ENST00000517032	ENSEMBL	noncoding	---	chr1	+	9338450	9338592	---	---	---	---	---	---	---	---	---	---	---	---	---	---	main	H6PD 7054bp
TC01000115.hg.1	6.21908	6.20487	6.14507	6.15413	6.16866	6.16046	6.16502	6.12108	6.03639	6.11017	6.11416	6.08406	SPSB1	splA/ryanodine receptor domain and SOCS box containing 1 (SPSB1), mRNA.	NM_025106	RefSeq	coding	1p36.22 // 1p36.22 // 1p36.22 // 1p36.22 // 1p36.22 // --- // --- // --- // ---	chr1	+	9352939	9429591	GO:0016567 // GO:0035556 // GO:0016567 // GO:0035556 // GO:0016567 // GO:0035556 // GO:0016567 // GO:0035556 // GO:0016567 // GO:0035556 // GO:0035556 // GO:0016567 // GO:0035556 // GO:0016567 // GO:0035556 // GO:0016567	protein ubiquitination // intracellular signal transduction // protein ubiquitination // intracellular signal transduction // protein ubiquitination // intracellular signal transduction // protein ubiquitination // intracellular signal transduction // protein ubiquitination // intracellular signal transduction // intracellular signal transduction // protein ubiquitination // intracellular signal …	inferred from electronic annotation // inferred from electronic annotation // inferred from electronic annotation // inferred from electronic annotation // inferred from electronic annotation // inferred from electronic annotation // inferred from electronic annotation // inferred from electronic annotation // inferred from electronic annotation // inferred from electronic annotation // inferred …	GO:0005737 // GO:0005737 // GO:0005737 // GO:0005737 // GO:0005737 // GO:0005737 // GO:0005737 // GO:0005737	cytoplasm // cytoplasm // cytoplasm // cytoplasm // cytoplasm // cytoplasm // cytoplasm // cytoplasm	inferred from electronic annotation // inferred from electronic annotation // inferred from electronic annotation // inferred from electronic annotation // inferred from electronic annotation // inferred from electronic annotation // inferred from electronic annotation // inferred from electronic annotation	GO:0005515 // GO:0005515 // GO:0005515 // GO:0005515 // GO:0005515 // GO:0005515 // GO:0005515 // GO:0005515	protein binding // protein binding // protein binding // protein binding // protein binding // protein binding // protein binding // protein binding	inferred from physical interaction // inferred from electronic annotation // inferred from physical interaction // inferred from electronic annotation // inferred from physical interaction // inferred from electronic annotation // inferred from physical interaction // inferred from physical interaction	---	---	Pfam // Pfam // Pfam // Pfam // Pfam // Pfam	IPR001496 // IPR003877 // IPR001496 // IPR003877 // IPR001496 // IPR003877	SOCS protein, C-terminal // SPla/RYanodine receptor SPRY // SOCS protein, C-terminal // SPla/RYanodine receptor SPRY // SOCS protein, C-terminal // SPla/RYanodine receptor SPRY	main
TC01000116.hg.1	2.31825	2.48602	2.43863	2.38361	2.361	2.47777	2.42197	2.54723	2.40883	2.38076	2.46295	2.48192	SLC25A33	solute carrier family 25 (pyrimidine nucleotide carrier), member 33 (SLC25A33), nuclear gene encoding mitochondrial protein, mRNA.	NM_032315	RefSeq	coding	1p36.22 // 1p36.22 // 1p36.22 // 1p36.22 // ---	chr1	+	9599528	9642833	GO:0006810 // GO:0006810 // GO:0006810 // GO:0006810 // GO:0006810	transport // transport // transport // transport // transport	inferred from electronic annotation // inferred from electronic annotation // inferred from electronic annotation // inferred from electronic annotation // inferred from electronic annotation	GO:0005743 // GO:0016021 // GO:0005739 // GO:0016020 // GO:0005743 // GO:0016021 // GO:0005739 // GO:0016020 // GO:0005743 // GO:0016021 // GO:0005739 // GO:0016020 // GO:0005743 // GO:0016021 // GO:0005739 // GO:0016020 // GO:0016021 // GO:0016020 // GO:0005739 // GO:0005743	mitochondrial inner membrane // integral to membrane // mitochondrion // membrane // mitochondrial inner membrane // integral to membrane // mitochondrion // membrane // mitochondrial inner membrane // integral to membrane // mitochondrion // membrane // mitochondrial inner membrane // integral to membrane // mitochondrion // membrane // integral to membrane // membrane // mitochondrion // mitoch…	inferred from electronic annotation // inferred from electronic annotation // inferred from electronic annotation // inferred from electronic annotation // inferred from electronic annotation // inferred from electronic annotation // inferred from electronic annotation // inferred from electronic annotation // inferred from electronic annotation // inferred from electronic annotation // inferred …	---	---	---	---	---	Pfam	IPR018108	Mitochondrial substrate/solute carrier	main
TC01000117.hg.1	5.47477	5.53074	5.41805	5.44424	5.43001	5.48053	5.48394	5.46007	5.415	5.42969	5.42237	5.40777	TMEM201	transmembrane protein 201 (TMEM201), transcript variant 2, mRNA.	NM_001010866	RefSeq	coding	1p36.22 // 1p36.22 // 1p36.22 // 1p36.22 // 1p36.22 // 1p36.22 // 1p36.22 // 1p36.22 // --- // --- // --- // --- // ---	chr1	+	9648932	9674935	---	---	---	GO:0005637 // GO:0016021 // GO:0005634 // GO:0016020 // GO:0005637 // GO:0016021 // GO:0005634 // GO:0016020 // GO:0005637 // GO:0016021 // GO:0005634 // GO:0016020 // GO:0005637 // GO:0016021 // GO:0005634 // GO:0016020 // GO:0005637 // GO:0016021 // GO:0005634 // GO:0016020 // GO:0005637 // GO:0016021 // GO:0005634 // GO:0016020 // GO:0005637 // GO:0016021 // GO:0005634 // GO:0016020 // GO:0005…	nuclear inner membrane // integral to membrane // nucleus // membrane // nuclear inner membrane // integral to membrane // nucleus // membrane // nuclear inner membrane // integral to membrane // nucleus // membrane // nuclear inner membrane // integral to membrane // nucleus // membrane // nuclear inner membrane // integral to membrane // nucleus // membrane // nuclear inner membrane // integral…	inferred from electronic annotation // inferred from electronic annotation // inferred from electronic annotation // inferred from electronic annotation // inferred from electronic annotation // inferred from electronic annotation // inferred from electronic annotation // inferred from electronic annotation // inferred from electronic annotation // inferred from electronic annotation // inferred …	---	---	---	---	---	Pfam // Pfam // Pfam // Pfam // Pfam // Pfam	IPR018617 // IPR018861 // IPR018617 // IPR018861 // IPR018617 // IPR018861	Protein of unknown function DUF2349 // Protein of unknown function DUF2448 // Protein of unknown function DUF2349 // Protein of unknown function DUF2448 // Protein of unknown function DUF2349 // Protein of unknown function DUF2448	main
TC01000118.hg.1	5.50943	5.49078	5.56977	5.5168	5.52118	5.55203	5.57169	5.55152	5.56335	5.53428	5.52065	5.50951	PIK3CD	phosphatidylinositol-4,5-bisphosphate 3-kinase, catalytic subunit delta (PIK3CD), mRNA.	NM_005026	RefSeq	coding	1p36.2 // 1p36.2 // 1p36.2 // 1p36.2 // 1p36.2 // 1p36.2 // 1p36.2 // 1p36.2 // 1p36.2 // 1p36.2 // --- // --- // --- // --- // ---	chr1	+	9711790	9789172	GO:0001779 // GO:0001782 // GO:0001816 // GO:0002250 // GO:0002551 // GO:0002679 // GO:0006468 // GO:0006644 // GO:0006661 // GO:0006954 // GO:0007165 // GO:0007173 // GO:0008543 // GO:0010818 // GO:0014065 // GO:0030101 // GO:0030217 // GO:0030593 // GO:0035747 // GO:0035754 // GO:0036092 // GO:0042110 // GO:0042113 // GO:0043303 // GO:0044281 // GO:0045087 // GO:0048011 // GO:0048015 // GO:0050…	natural killer cell differentiation // B cell homeostasis // cytokine production // adaptive immune response // mast cell chemotaxis // respiratory burst involved in defense response // protein phosphorylation // phospholipid metabolic process // phosphatidylinositol biosynthetic process // inflammatory response // signal transduction // epidermal growth factor receptor signaling pathway // fibro…	traceable author statement // inferred from electronic annotation // traceable author statement // traceable author statement // traceable author statement // traceable author statement // non-traceable author statement // traceable author statement // traceable author statement // traceable author statement // non-traceable author statement // traceable author statement // traceable author state…	GO:0005829 // GO:0005886 // GO:0005942 // GO:0005737 // GO:0005829 // GO:0005886 // GO:0005942 // GO:0005942 // GO:0005829 // GO:0005886 // GO:0005942 // GO:0005737 // GO:0005829 // GO:0005886 // GO:0005942 // GO:0005737 // GO:0005829 // GO:0005886 // GO:0005942 // GO:0005829 // GO:0005886 // GO:0005942 // GO:0005737 // GO:0005829 // GO:0005886 // GO:0005942 // GO:0005737 // GO:0005829 // GO:0005…	cytosol // plasma membrane // phosphatidylinositol 3-kinase complex // cytoplasm // cytosol // plasma membrane // phosphatidylinositol 3-kinase complex // phosphatidylinositol 3-kinase complex // cytosol // plasma membrane // phosphatidylinositol 3-kinase complex // cytoplasm // cytosol // plasma membrane // phosphatidylinositol 3-kinase complex // cytoplasm // cytosol // plasma membrane // phosp…	traceable author statement // traceable author statement // non-traceable author statement // inferred from electronic annotation // traceable author statement // traceable author statement // non-traceable author statement // inferred from electronic annotation // traceable author statement // traceable author statement // non-traceable author statement // inferred from electronic annotation // …	GO:0005515 // GO:0005524 // GO:0016303 // GO:0035004 // GO:0035005 // GO:0046934 // GO:0000166 // GO:0016301 // GO:0016740 // GO:0016772 // GO:0016773 // GO:0035005 // GO:0046934 // GO:0046934 // GO:0005524 // GO:0016301 // GO:0016303 // GO:0016773 // GO:0035004 // GO:0046934 // GO:0035004 // GO:0016303 // GO:0005515 // GO:0005524 // GO:0016303 // GO:0035004 // GO:0035005 // GO:0046934 // GO:0005…	protein binding // ATP binding // 1-phosphatidylinositol-3-kinase activity // phosphatidylinositol 3-kinase activity // 1-phosphatidylinositol-4-phosphate 3-kinase activity // phosphatidylinositol-4,5-bisphosphate 3-kinase activity // nucleotide binding // kinase activity // transferase activity // transferase activity, transferring phosphorus-containing groups // phosphotransferase activity, alc…	inferred from physical interaction // inferred from electronic annotation // non-traceable author statement // traceable author statement // not recorded // not recorded // inferred from electronic annotation // inferred from electronic annotation // inferred from electronic annotation // inferred from electronic annotation // inferred from electronic annotation // --- // --- // inferred from ele…	GenMAPP // GenMAPP // GenMAPP // GenMAPP // GenMAPP // GenMAPP // GenMAPP // GenMAPP	G13_Signaling_Pathway // G13_Signaling_Pathway // G13_Signaling_Pathway // G13_Signaling_Pathway // G13_Signaling_Pathway // G13_Signaling_Pathway // G13_Signaling_Pathway // G13_Signaling_Pathway	Pfam // Pfam // Pfam // Pfam // Pfam // Pfam // Pfam // Pfam // Pfam // Pfam // Pfam // Pfam // Pfam // Pfam // Pfam // Pfam // Pfam // Pfam // Pfam // Pfam // Pfam // Pfam	IPR000341 // IPR000403 // IPR001263 // IPR002420 // IPR003113 // IPR000341 // IPR000403 // IPR001263 // IPR002420 // IPR003113 // IPR000341 // IPR000403 // IPR001263 // IPR002420 // IPR003113 // IPR000341 // IPR000403 // IPR001263 // IPR002420 // IPR003113 // IPR001263 // IPR002420	Phosphatidylinositol 3-kinase Ras-binding (PI3K RBD) domain // Phosphatidylinositol 3-/4-kinase, catalytic domain // Phosphoinositide 3-kinase, accessory (PIK) domain // Phosphatidylinositol 3-kinase C2 (PI3K C2) domain // Phosphatidylinositol 3-kinase adaptor-binding (PI3K ABD) domain // Phosphatidylinositol 3-kinase Ras-binding (PI3K RBD) domain // Phosphatidylinositol 3-/4-kinase, catalytic do…	main				ENST00000415330;NR_027045;n407583;n381052
TC01000119.hg.1	5.5695	5.47062	5.45565	5.51871	5.51039	5.59991	5.58502	5.58749	5.5579	5.59814	5.50053	5.56521		cdna:known chromosome:GRCh37:1:9908376:9910212:1 gene:ENSG00000223989 gene_biotype:antisense transcript_biotype:antisense	ENST00000454104	ENSEMBL	noncoding	--- // ---	chr1	+	9908376	9910212	---	---	---	---	---	---	---	---	---	---	---	---	---	---	main				CTNNBIP1
TC01000120.hg.1	4.18431	3.71596	3.86691	4.08354	4.05171	4.34841	4.24972	4.09824	4.00032	4.17848	4.07251	4.00553		[retired] cdna:known chromosome:GRCh37:1:9961518:9962174:1 gene:ENSG00000234374 gene_biotype:antisense transcript_biotype:antisense	ENST00000453140	ENSEMBL	noncoding	---	chr1	+	9961518	9962174	---	---	---	---	---	---	---	---	---	---	---	---	---	---	main				CTNNBIP1
TC01000121.hg.1	4.24202	4.44247	4.24363	4.16934	4.30847	4.42958	4.11692	4.26063	4.38234	4.27347	4.09646	4.4518		cdna:known chromosome:GRCh37:1:10002981:10010032:1 gene:ENSG00000228150 gene_biotype:processed_transcript transcript_biotype:processed_transcript	ENST00000445884	ENSEMBL	noncoding	--- // ---	chr1	+	10002981	10010032	---	---	---	---	---	---	---	---	---	---	---	---	---	---	main		NMNAT1		LZIC
TC01000122.hg.1	3.9086	4.03287	4.02819	4.04402	3.91698	3.95458	4.00257	4.06368	4.0669	4.07442	4.09408	4.13494	NMNAT1	nicotinamide nucleotide adenylyltransferase 1 (NMNAT1), mRNA.	NM_022787	RefSeq	coding	1p36.22 // 1p36.22 // 1p36.22 // 1p36.22 // 1p36.22 // --- // --- // --- // --- // --- // --- // ---	chr1	+	10003486	10045559	GO:0006766 // GO:0006767 // GO:0009435 // GO:0009435 // GO:0009611 // GO:0019674 // GO:0044281 // GO:0009058 // GO:0019363 // GO:0006766 // GO:0006767 // GO:0009435 // GO:0009435 // GO:0009611 // GO:0019674 // GO:0044281 // GO:0009058 // GO:0019363 // GO:0006766 // GO:0006767 // GO:0009435 // GO:0009435 // GO:0009611 // GO:0019674 // GO:0044281 // GO:0009058 // GO:0019363 // GO:0006766 // GO:0006…	vitamin metabolic process // water-soluble vitamin metabolic process // NAD biosynthetic process // NAD biosynthetic process // response to wounding // NAD metabolic process // small molecule metabolic process // biosynthetic process // pyridine nucleotide biosynthetic process // vitamin metabolic process // water-soluble vitamin metabolic process // NAD biosynthetic process // NAD biosynthetic p…	traceable author statement // traceable author statement // inferred by curator // inferred from electronic annotation // inferred from electronic annotation // traceable author statement // traceable author statement // inferred from electronic annotation // inferred from electronic annotation // traceable author statement // traceable author statement // inferred by curator // inferred from ele…	GO:0005634 // GO:0005654 // GO:0005634 // GO:0005634 // GO:0005654 // GO:0005634 // GO:0005634 // GO:0005654 // GO:0005634 // GO:0005634 // GO:0005654 // GO:0005634 // GO:0005634 // GO:0005654 // GO:0005634 // GO:0005634 // GO:0005654 // GO:0005634 // GO:0005654	nucleus // nucleoplasm // nucleus // nucleus // nucleoplasm // nucleus // nucleus // nucleoplasm // nucleus // nucleus // nucleoplasm // nucleus // nucleus // nucleoplasm // nucleus // nucleus // nucleoplasm // nucleus // nucleoplasm	inferred from direct assay // traceable author statement // inferred from electronic annotation // inferred from direct assay // traceable author statement // inferred from electronic annotation // inferred from direct assay // traceable author statement // inferred from electronic annotation // inferred from direct assay // traceable author statement // inferred from electronic annotation // inf…	GO:0000309 // GO:0000309 // GO:0004515 // GO:0005515 // GO:0005524 // GO:0000166 // GO:0000309 // GO:0003824 // GO:0004515 // GO:0016740 // GO:0016779 // GO:0000309 // GO:0000309 // GO:0004515 // GO:0005515 // GO:0005524 // GO:0000309 // GO:0003824 // GO:0004515 // GO:0016779 // GO:0000166 // GO:0016740 // GO:0000309 // GO:0000309 // GO:0004515 // GO:0005515 // GO:0005524 // GO:0003824 // GO:0016…	nicotinamide-nucleotide adenylyltransferase activity // nicotinamide-nucleotide adenylyltransferase activity // nicotinate-nucleotide adenylyltransferase activity // protein binding // ATP binding // nucleotide binding // nicotinamide-nucleotide adenylyltransferase activity // catalytic activity // nicotinate-nucleotide adenylyltransferase activity // transferase activity // nucleotidyltransferas…	inferred from direct assay // traceable author statement // inferred from direct assay // inferred from physical interaction // inferred from electronic annotation // inferred from electronic annotation // inferred from electronic annotation // inferred from electronic annotation // inferred from electronic annotation // inferred from electronic annotation // inferred from electronic annotation /…	---	---	Pfam // Pfam	IPR004821 // IPR004821	Cytidyltransferase-like domain // Cytidyltransferase-like domain	main		ENST00000445884;ENST00000365545;n342218
TC01000123.hg.1	5.01799	5.33816	5.22909	5.18416	5.33912	5.08862	4.92816	5.20357	5.10884	4.99917	5.45984	5.30938		ncrna:misc_RNA chromosome:GRCh37:1:10007376:10007694:1 gene:ENSG00000202415 gene_biotype:misc_RNA transcript_biotype:misc_RNA	ENST00000365545	ENSEMBL	noncoding	---	chr1	+	10007376	10007694	---	---	---	---	---	---	---	---	---	---	---	---	---	---	main		NMNAT1
TC01000124.hg.1	4.89451	5.11878	4.91015	4.8762	4.92295	5.01045	4.95925	4.97545	4.9282	5.07456	4.94339	5.08379	RBP7	retinol binding protein 7, cellular (RBP7), mRNA.	NM_052960	RefSeq	coding	1p36.22 // 1p36.22 // 1p36.22 // 1p36.22 // --- // ---	chr1	+	10057255	10076078	GO:0006810 // GO:0006810 // GO:0006810 // GO:0006810 // GO:0006810	transport // transport // transport // transport // transport	inferred from electronic annotation // inferred from electronic annotation // inferred from electronic annotation // inferred from electronic annotation // inferred from electronic annotation	GO:0005737 // GO:0005737 // GO:0005737 // GO:0005737 // GO:0005737	cytoplasm // cytoplasm // cytoplasm // cytoplasm // cytoplasm	inferred from electronic annotation // inferred from electronic annotation // inferred from electronic annotation // inferred from electronic annotation // inferred from electronic annotation	GO:0005215 // GO:0016918 // GO:0019841 // GO:0005501 // GO:0008289 // GO:0005215 // GO:0016918 // GO:0019841 // GO:0005501 // GO:0008289 // GO:0005215 // GO:0016918 // GO:0019841 // GO:0008289 // GO:0005501 // GO:0005215 // GO:0016918 // GO:0019841 // GO:0005501 // GO:0008289 // GO:0005215 // GO:0005501 // GO:0008289 // GO:0016918 // GO:0019841	transporter activity // retinal binding // retinol binding // retinoid binding // lipid binding // transporter activity // retinal binding // retinol binding // retinoid binding // lipid binding // transporter activity // retinal binding // retinol binding // lipid binding // retinoid binding // transporter activity // retinal binding // retinol binding // retinoid binding // lipid binding // tra…	inferred from electronic annotation // inferred from electronic annotation // inferred from electronic annotation // inferred from electronic annotation // inferred from electronic annotation // inferred from electronic annotation // inferred from electronic annotation // inferred from electronic annotation // inferred from electronic annotation // inferred from electronic annotation // inferred …	---	---	Pfam	IPR000566	Lipocalin/cytosolic fatty-acid binding protein domain	main
TC01000125.hg.1	4.69655	4.79376	4.79099	4.745	4.75755	4.68368	4.71082	4.79473	4.75684	4.71589	4.77443	4.77585	UBE4B	ubiquitination factor E4B (UBE4B), transcript variant 1, mRNA.	NM_001105562	RefSeq	coding	1p36.3 // 1p36.3 // 1p36.3 // 1p36.3 // 1p36.3 // 1p36.3 // 1p36.3 // 1p36.3 // --- // --- // --- // --- // --- // --- // --- // --- // --- // ---	chr1	+	10092890	10241297	GO:0000209 // GO:0003222 // GO:0008626 // GO:0009411 // GO:0031175 // GO:0034976 // GO:0042787 // GO:0006511 // GO:0016567 // GO:0043161 // GO:0000209 // GO:0003222 // GO:0008626 // GO:0009411 // GO:0031175 // GO:0034976 // GO:0042787 // GO:0006511 // GO:0016567 // GO:0043161 // GO:0000209 // GO:0003222 // GO:0008626 // GO:0009411 // GO:0031175 // GO:0034976 // GO:0042787 // GO:0006915 // GO:0016…	protein polyubiquitination // ventricular trabecula myocardium morphogenesis // granzyme-mediated apoptotic signaling pathway // response to UV // neuron projection development // response to endoplasmic reticulum stress // protein ubiquitination involved in ubiquitin-dependent protein catabolic process // ubiquitin-dependent protein catabolic process // protein ubiquitination // proteasomal ubiq…	inferred from electronic annotation // inferred from electronic annotation // inferred from direct assay // inferred from direct assay // inferred from electronic annotation // inferred from electronic annotation // traceable author statement // inferred from electronic annotation // inferred from electronic annotation // inferred from direct assay // inferred from electronic annotation // inferr…	GO:0000151 // GO:0005634 // GO:0005737 // GO:0000151 // GO:0005737 // GO:0000151 // GO:0005634 // GO:0005737 // GO:0000151 // GO:0005737 // GO:0000151 // GO:0005634 // GO:0005737 // GO:0000151 // GO:0005737 // GO:0000151 // GO:0005634 // GO:0005737 // GO:0005737 // GO:0000151 // GO:0000151 // GO:0005634 // GO:0005737 // GO:0000151 // GO:0005737 // GO:0000151 // GO:0005634 // GO:0005737 // GO:0000…	ubiquitin ligase complex // nucleus // cytoplasm // ubiquitin ligase complex // cytoplasm // ubiquitin ligase complex // nucleus // cytoplasm // ubiquitin ligase complex // cytoplasm // ubiquitin ligase complex // nucleus // cytoplasm // ubiquitin ligase complex // cytoplasm // ubiquitin ligase complex // nucleus // cytoplasm // cytoplasm // ubiquitin ligase complex // ubiquitin ligase complex //…	traceable author statement // inferred from electronic annotation // inferred from sequence or structural similarity // inferred from electronic annotation // inferred from electronic annotation // traceable author statement // inferred from electronic annotation // inferred from sequence or structural similarity // inferred from electronic annotation // inferred from electronic annotation // tra…	GO:0019899 // GO:0034450 // GO:0004842 // GO:0019899 // GO:0019899 // GO:0034450 // GO:0004842 // GO:0019899 // GO:0019899 // GO:0034450 // GO:0004842 // GO:0019899 // GO:0019899 // GO:0034450 // GO:0005515 // GO:0004842 // GO:0019899 // GO:0019899 // GO:0034450 // GO:0005515 // GO:0004842 // GO:0019899 // GO:0019899 // GO:0034450 // GO:0004842 // GO:0019899 // GO:0019899 // GO:0034450 // GO:0004…	enzyme binding // ubiquitin-ubiquitin ligase activity // ubiquitin-protein ligase activity // enzyme binding // enzyme binding // ubiquitin-ubiquitin ligase activity // ubiquitin-protein ligase activity // enzyme binding // enzyme binding // ubiquitin-ubiquitin ligase activity // ubiquitin-protein ligase activity // enzyme binding // enzyme binding // ubiquitin-ubiquitin ligase activity // protei…	inferred from sequence or structural similarity // inferred from electronic annotation // inferred from electronic annotation // inferred from electronic annotation // inferred from sequence or structural similarity // inferred from electronic annotation // inferred from electronic annotation // inferred from electronic annotation // inferred from sequence or structural similarity // inferred fro…	---	---	Pfam // Pfam // Pfam // Pfam // Pfam // Pfam	IPR003613 // IPR019474 // IPR003613 // IPR019474 // IPR003613 // IPR019474	U box domain // Ubiquitin conjugation factor E4, core // U box domain // Ubiquitin conjugation factor E4, core // U box domain // Ubiquitin conjugation factor E4, core	main		ENST00000364876
TC01000126.hg.1	2.60719	3.11821	2.9441	2.86323	2.93011	2.71468	2.65415	2.62072	2.68939	2.49973	2.62026	2.52967		ncrna:snRNA chromosome:GRCh37:1:10223326:10223432:1 gene:ENSG00000201746 gene_biotype:snRNA transcript_biotype:snRNA	ENST00000364876	ENSEMBL	noncoding	---	chr1	+	10223326	10223432	---	---	---	---	---	---	---	---	---	---	---	---	---	---	main		UBE4B
TC01000127.hg.1	4.4726	4.51685	4.56185	4.39381	4.39387	4.23955	4.40896	4.43383	4.47488	4.40397	4.48306	4.47042	KIF1B	kinesin family member 1B (KIF1B), transcript variant 1, mRNA.	NM_015074	RefSeq	coding	1p36.2 // 1p36.2 // 1p36.2 // 1p36.2 // 1p36.2 // 1p36.2 // 1p36.2 // 1p36.2 // 1p36.2 // 1p36.2 // --- // --- // --- // --- // --- // --- // --- // --- // --- // ---	chr1	+	10270764	10441661	GO:0006915 // GO:0007018 // GO:0007270 // GO:0007274 // GO:0008089 // GO:0030705 // GO:0047497 // GO:0006200 // GO:0007018 // GO:0007270 // GO:0007274 // GO:0008089 // GO:0030705 // GO:0006915 // GO:0007018 // GO:0007270 // GO:0007274 // GO:0008089 // GO:0030705 // GO:0047497 // GO:0006200 // GO:0007018 // GO:0007270 // GO:0007274 // GO:0008089 // GO:0030705 // GO:0006915 // GO:0007018 // GO:0007…	apoptotic process // microtubule-based movement // neuron-neuron synaptic transmission // neuromuscular synaptic transmission // anterograde axon cargo transport // cytoskeleton-dependent intracellular transport // mitochondrion transport along microtubule // ATP catabolic process // microtubule-based movement // neuron-neuron synaptic transmission // neuromuscular synaptic transmission // antero…	inferred from electronic annotation // inferred from sequence or structural similarity // inferred from sequence or structural similarity // inferred from sequence or structural similarity // inferred from sequence or structural similarity // inferred from sequence or structural similarity // inferred from electronic annotation // inferred from electronic annotation // inferred from electronic an…	GO:0005739 // GO:0005874 // GO:0005875 // GO:0030659 // GO:0031410 // GO:0043005 // GO:0005737 // GO:0005856 // GO:0005871 // GO:0005875 // GO:0016023 // GO:0030659 // GO:0031410 // GO:0043005 // GO:0005739 // GO:0005874 // GO:0005875 // GO:0030659 // GO:0031410 // GO:0043005 // GO:0005737 // GO:0005856 // GO:0005871 // GO:0005875 // GO:0016023 // GO:0030659 // GO:0031410 // GO:0043005 // GO:0005…	mitochondrion // microtubule // microtubule associated complex // cytoplasmic vesicle membrane // cytoplasmic vesicle // neuron projection // cytoplasm // cytoskeleton // kinesin complex // microtubule associated complex // cytoplasmic membrane-bounded vesicle // cytoplasmic vesicle membrane // cytoplasmic vesicle // neuron projection // mitochondrion // microtubule // microtubule associated comp…	inferred from electronic annotation // inferred from electronic annotation // inferred from sequence or structural similarity // inferred from sequence or structural similarity // inferred from sequence or structural similarity // inferred from sequence or structural similarity // inferred from electronic annotation // inferred from electronic annotation // inferred from electronic annotation // …	GO:0003777 // GO:0005515 // GO:0005524 // GO:0005543 // GO:0016887 // GO:0019894 // GO:0000166 // GO:0003777 // GO:0008017 // GO:0016887 // GO:0003777 // GO:0005515 // GO:0005524 // GO:0005543 // GO:0016887 // GO:0019894 // GO:0000166 // GO:0003777 // GO:0008017 // GO:0016887 // GO:0003777 // GO:0005515 // GO:0005524 // GO:0005543 // GO:0016887 // GO:0019894 // GO:0005515 // GO:0003777 // GO:0016…	microtubule motor activity // protein binding // ATP binding // phospholipid binding // ATPase activity // kinesin binding // nucleotide binding // microtubule motor activity // microtubule binding // ATPase activity // microtubule motor activity // protein binding // ATP binding // phospholipid binding // ATPase activity // kinesin binding // nucleotide binding // microtubule motor activity // m…	inferred from sequence or structural similarity // inferred from physical interaction // inferred from electronic annotation // inferred from electronic annotation // inferred from sequence or structural similarity // traceable author statement // inferred from electronic annotation // inferred from electronic annotation // inferred from electronic annotation // inferred from electronic annotatio…	---	---	Pfam // Pfam // Pfam // Pfam // Pfam // Pfam // Pfam // Pfam // Pfam // Pfam // Pfam // Pfam // Pfam // Pfam // Pfam // Pfam // Pfam // Pfam // Pfam // Pfam // Pfam // Pfam // Pfam // Pfam	IPR000253 // IPR001752 // IPR001849 // IPR022140 // IPR022164 // IPR000253 // IPR001752 // IPR001849 // IPR022140 // IPR022164 // IPR000253 // IPR001752 // IPR001849 // IPR022140 // IPR022164 // IPR000253 // IPR001752 // IPR000253 // IPR001752 // IPR001849 // IPR022140 // IPR022164 // IPR000253 // IPR001752	Forkhead-associated (FHA) domain // Kinesin, motor domain // Pleckstrin homology domain // Kinesin protein 1B // Kinesin-like // Forkhead-associated (FHA) domain // Kinesin, motor domain // Pleckstrin homology domain // Kinesin protein 1B // Kinesin-like // Forkhead-associated (FHA) domain // Kinesin, motor domain // Pleckstrin homology domain // Kinesin protein 1B // Kinesin-like // Forkhead-ass…	main		ENST00000362692
TC01000128.hg.1	10.3452	10.5881	10.1638	10.1846	10.2469	10.0539	9.89123	10.1154	10.0572	9.89848	10.0928	9.9906	RNU6-37	ncrna:snRNA chromosome:GRCh37:1:10359024:10359130:1 gene:ENSG00000199562 gene_biotype:snRNA transcript_biotype:snRNA	ENST00000362692	ENSEMBL	noncoding	---	chr1	+	10359024	10359130	---	---	---	---	---	---	---	---	---	---	---	---	---	---	main		KIF1B
TC01000129.hg.1	4.7257	4.76425	4.74603	4.74207	4.75202	4.80847	4.58299	4.59469	4.55815	4.59183	4.59489	4.60161	PGD	phosphogluconate dehydrogenase (PGD), mRNA.	NM_002631	RefSeq	coding	1p36.22 // 1p36.22 // 1p36.22 // 1p36.22 // 1p36.22 // 1p36.22 // 1p36.22 // --- // --- // --- // --- // --- // --- // --- // --- // --- // ---	chr1	+	10458649	10480233	GO:0005975 // GO:0006098 // GO:0006098 // GO:0009051 // GO:0019322 // GO:0019521 // GO:0044281 // GO:0055114 // GO:0006098 // GO:0055114 // GO:0005975 // GO:0006098 // GO:0006098 // GO:0009051 // GO:0019322 // GO:0019521 // GO:0044281 // GO:0055114 // GO:0006098 // GO:0055114 // GO:0005975 // GO:0006098 // GO:0006098 // GO:0009051 // GO:0019322 // GO:0019521 // GO:0044281 // GO:0055114 // GO:0006…	carbohydrate metabolic process // pentose-phosphate shunt // pentose-phosphate shunt // pentose-phosphate shunt, oxidative branch // pentose biosynthetic process // D-gluconate metabolic process // small molecule metabolic process // oxidation-reduction process // pentose-phosphate shunt // oxidation-reduction process // carbohydrate metabolic process // pentose-phosphate shunt // pentose-phospha…	traceable author statement // inferred from sequence or structural similarity // traceable author statement // inferred from direct assay // inferred from electronic annotation // inferred from electronic annotation // traceable author statement // inferred from direct assay // inferred from electronic annotation // inferred from electronic annotation // traceable author statement // inferred fro…	GO:0005829 // GO:0005737 // GO:0005829 // GO:0005737 // GO:0005829 // GO:0005737 // GO:0005829 // GO:0005737 // GO:0005829 // GO:0005737 // GO:0005829 // GO:0005829 // GO:0005737 // GO:0005829 // GO:0005737	cytosol // cytoplasm // cytosol // cytoplasm // cytosol // cytoplasm // cytosol // cytoplasm // cytosol // cytoplasm // cytosol // cytosol // cytoplasm // cytosol // cytoplasm	traceable author statement // inferred from electronic annotation // traceable author statement // inferred from electronic annotation // traceable author statement // inferred from electronic annotation // traceable author statement // inferred from electronic annotation // traceable author statement // inferred from electronic annotation // traceable author statement // traceable author stateme…	GO:0004616 // GO:0004616 // GO:0050661 // GO:0004616 // GO:0004616 // GO:0016491 // GO:0016616 // GO:0050662 // GO:0004616 // GO:0004616 // GO:0050661 // GO:0000166 // GO:0004616 // GO:0004616 // GO:0016491 // GO:0016616 // GO:0050662 // GO:0004616 // GO:0004616 // GO:0050661 // GO:0000166 // GO:0004616 // GO:0016491 // GO:0016616 // GO:0050662 // GO:0004616 // GO:0004616 // GO:0004616 // GO:0050…	phosphogluconate dehydrogenase (decarboxylating) activity // phosphogluconate dehydrogenase (decarboxylating) activity // NADP binding // phosphogluconate dehydrogenase (decarboxylating) activity // phosphogluconate dehydrogenase (decarboxylating) activity // oxidoreductase activity // oxidoreductase activity, acting on the CH-OH group of donors, NAD or NADP as acceptor // coenzyme binding // pho…	not recorded // inferred from sequence or structural similarity // inferred from electronic annotation // --- // inferred from electronic annotation // inferred from electronic annotation // inferred from electronic annotation // inferred from electronic annotation // not recorded // inferred from sequence or structural similarity // inferred from electronic annotation // inferred from electronic…	GenMAPP // GenMAPP // GenMAPP // GenMAPP // GenMAPP // GenMAPP	Pentose_Phosphate_Pathway // Pentose_Phosphate_Pathway // Pentose_Phosphate_Pathway // Pentose_Phosphate_Pathway // Pentose_Phosphate_Pathway // Pentose_Phosphate_Pathway	Pfam // Pfam // Pfam // Pfam // Pfam // Pfam // Pfam // Pfam // Pfam // Pfam	IPR006114 // IPR006115 // IPR006114 // IPR006115 // IPR006114 // IPR006115 // IPR006114 // IPR006115 // IPR006114 // IPR006115	6-phosphogluconate dehydrogenase, C-terminal // 6-phosphogluconate dehydrogenase, NADP-binding // 6-phosphogluconate dehydrogenase, C-terminal // 6-phosphogluconate dehydrogenase, NADP-binding // 6-phosphogluconate dehydrogenase, C-terminal // 6-phosphogluconate dehydrogenase, NADP-binding // 6-phosphogluconate dehydrogenase, C-terminal // 6-phosphogluconate dehydrogenase, NADP-binding // 6-phosp…	main
TC01000130.hg.1	3.04537	3.04257	3.0005	3.01582	2.9759	2.98239	2.96034	3.0005	2.98883	2.99657	3.0005	3.03062	APITD1-CORT	APITD1-CORT readthrough (APITD1-CORT), transcript variant 3, mRNA.	NM_001243768	RefSeq	coding	1p // 1p36.22 // 1p // 1p // 1p36.22 // 1p36.22 // 1p // 1p // 1p36.22 // 1p36.22 // 1p36.22 // 1p // 1p // 1p // 1p // 1p36.22 // 1p // 1p36.22 // 1p36.22 // 1p36.22 // --- // --- // 1p // 1p36.22 // --- // --- // --- // --- // ---	chr1	+	10490159	10512210	GO:0007193 // GO:0007268 // GO:0000278 // GO:0000712 // GO:0006281 // GO:0006281 // GO:0006974 // GO:0006974 // GO:0006974 // GO:0007049 // GO:0007067 // GO:0031297 // GO:0031398 // GO:0051301 // GO:0000278 // GO:0000712 // GO:0006281 // GO:0006281 // GO:0006974 // GO:0006974 // GO:0006974 // GO:0007049 // GO:0007067 // GO:0031297 // GO:0031398 // GO:0051301 // GO:0000278 // GO:0000712 // GO:0006…	adenylate cyclase-inhibiting G-protein coupled receptor signaling pathway // synaptic transmission // mitotic cell cycle // resolution of meiotic recombination intermediates // DNA repair // DNA repair // response to DNA damage stimulus // response to DNA damage stimulus // response to DNA damage stimulus // cell cycle // mitosis // replication fork processing // positive regulation of protein ub…	inferred from direct assay // non-traceable author statement // traceable author statement // inferred from mutant phenotype // inferred from direct assay // inferred from electronic annotation // inferred from direct assay // inferred from electronic annotation // inferred from mutant phenotype // inferred from electronic annotation // inferred from electronic annotation // inferred from mutant …	GO:0005615 // GO:0000775 // GO:0000776 // GO:0000777 // GO:0005634 // GO:0005694 // GO:0005829 // GO:0043240 // GO:0071821 // GO:0005576 // GO:0000775 // GO:0000776 // GO:0000777 // GO:0005634 // GO:0005694 // GO:0005829 // GO:0043240 // GO:0071821 // GO:0000775 // GO:0000776 // GO:0000777 // GO:0005634 // GO:0005694 // GO:0005829 // GO:0043240 // GO:0071821 // GO:0000777 // GO:0005829 // GO:0043…	extracellular space // chromosome, centromeric region // kinetochore // condensed chromosome kinetochore // nucleus // chromosome // cytosol // Fanconi anaemia nuclear complex // FANCM-MHF complex // extracellular region // chromosome, centromeric region // kinetochore // condensed chromosome kinetochore // nucleus // chromosome // cytosol // Fanconi anaemia nuclear complex // FANCM-MHF complex /…	non-traceable author statement // inferred from electronic annotation // inferred from electronic annotation // inferred from electronic annotation // inferred from electronic annotation // inferred from electronic annotation // traceable author statement // inferred from direct assay // inferred from direct assay // inferred from electronic annotation // inferred from electronic annotation // in…	GO:0001664 // GO:0005184 // GO:0003677 // GO:0003677 // GO:0003682 // GO:0003690 // GO:0005515 // GO:0046982 // GO:0005179 // GO:0003677 // GO:0003677 // GO:0003682 // GO:0003690 // GO:0005515 // GO:0046982 // GO:0003677 // GO:0003677 // GO:0003682 // GO:0003690 // GO:0005515 // GO:0046982 // GO:0003677 // GO:0003682 // GO:0003690 // GO:0005515 // GO:0046982 // GO:0003677 // GO:0003677 // GO:0003…	G-protein coupled receptor binding // neuropeptide hormone activity // DNA binding // DNA binding // chromatin binding // double-stranded DNA binding // protein binding // protein heterodimerization activity // hormone activity // DNA binding // DNA binding // chromatin binding // double-stranded DNA binding // protein binding // protein heterodimerization activity // DNA binding // DNA binding /…	inferred from physical interaction // inferred from direct assay // inferred from direct assay // inferred from electronic annotation // inferred from direct assay // inferred from direct assay // inferred from physical interaction // inferred from electronic annotation // inferred from electronic annotation // inferred from direct assay // inferred from electronic annotation // inferred from dir…	---	---	Pfam // Pfam // Pfam // Pfam // Pfam // Pfam	IPR003162 // IPR018142 // IPR018142 // IPR018142 // IPR003162 // IPR018142	Transcription factor TAFII-31 // Somatostatin/Cortistatin, C-terminal // Somatostatin/Cortistatin, C-terminal // Somatostatin/Cortistatin, C-terminal // Transcription factor TAFII-31 // Somatostatin/Cortistatin, C-terminal	main		n410025	ENST00000424487 6402bp;TCONS_00001938-XLOC_000048 4393bp
TC01000131.hg.1	3.79626	4.00713	3.86415	3.78574	3.8915	3.77354	3.92343	3.93641	3.89073	3.92932	4.14466	4.13257		cdna:known chromosome:GRCh37:1:10518612:10519395:1 gene:ENSG00000203469 gene_biotype:antisense transcript_biotype:antisense	ENST00000424487	ENSEMBL	noncoding	--- // ---	chr1	+	10518612	10519395	---	---	---	---	---	---	---	---	---	---	---	---	---	---	main	APITD1-CORT 6402bp			DFFA
TC01000132.hg.1	5.2557	5.30875	5.30042	5.26391	5.27121	5.26081	5.31789	5.27969	5.35829	5.31831	5.34179	5.27994	PEX14	peroxisomal biogenesis factor 14 (PEX14), mRNA.	NM_004565	RefSeq	coding	1p36.22 // 1p36.22 // 1p36.22 // 1p36.22 // 1p36.22 // --- // --- // --- // ---	chr1	+	10532345	10690815	GO:0006461 // GO:0007031 // GO:0007031 // GO:0016558 // GO:0016561 // GO:0032091 // GO:0034453 // GO:0036250 // GO:0043433 // GO:0044721 // GO:0045892 // GO:0051260 // GO:1901094 // GO:0006810 // GO:0015031 // GO:0045892 // GO:0016558 // GO:0006461 // GO:0007031 // GO:0007031 // GO:0016558 // GO:0016561 // GO:0032091 // GO:0034453 // GO:0036250 // GO:0043433 // GO:0044721 // GO:0045892 // GO:0051…	protein complex assembly // peroxisome organization // peroxisome organization // protein import into peroxisome matrix // protein import into peroxisome matrix, translocation // negative regulation of protein binding // microtubule anchoring // peroxisome transport along microtubule // negative regulation of sequence-specific DNA binding transcription factor activity // protein import into perox…	inferred from direct assay // inferred from genetic interaction // inferred from sequence or structural similarity // inferred from mutant phenotype // inferred from direct assay // inferred from direct assay // inferred from direct assay // inferred from direct assay // inferred from direct assay // inferred from direct assay // inferred from direct assay // inferred from direct assay // inferre…	GO:0005622 // GO:0005634 // GO:0005777 // GO:0005778 // GO:0005778 // GO:0016021 // GO:0043234 // GO:0043234 // GO:0005777 // GO:0005778 // GO:0016020 // GO:0016021 // GO:0043234 // GO:0005622 // GO:0005634 // GO:0005777 // GO:0005778 // GO:0005778 // GO:0016021 // GO:0043234 // GO:0043234 // GO:0016021 // GO:0005777 // GO:0005778 // GO:0043234 // GO:0016020 // GO:0005622 // GO:0005634 // GO:0005…	intracellular // nucleus // peroxisome // peroxisomal membrane // peroxisomal membrane // integral to membrane // protein complex // protein complex // peroxisome // peroxisomal membrane // membrane // integral to membrane // protein complex // intracellular // nucleus // peroxisome // peroxisomal membrane // peroxisomal membrane // integral to membrane // protein complex // protein complex // in…	inferred from direct assay // non-traceable author statement // inferred from direct assay // inferred from direct assay // inferred from sequence or structural similarity // inferred from sequence or structural similarity // inferred from direct assay // inferred from sequence or structural similarity // inferred from electronic annotation // inferred from electronic annotation // inferred from …	GO:0003714 // GO:0005102 // GO:0005515 // GO:0008017 // GO:0047485 // GO:0048487 // GO:0003714 // GO:0003714 // GO:0005102 // GO:0005515 // GO:0008017 // GO:0047485 // GO:0048487 // GO:0003714 // GO:0003714 // GO:0005102 // GO:0005515 // GO:0008017 // GO:0047485 // GO:0048487 // GO:0003714 // GO:0003714 // GO:0005102 // GO:0005515 // GO:0008017 // GO:0047485 // GO:0048487 // GO:0003714 // GO:0003…	transcription corepressor activity // receptor binding // protein binding // microtubule binding // protein N-terminus binding // beta-tubulin binding // transcription corepressor activity // transcription corepressor activity // receptor binding // protein binding // microtubule binding // protein N-terminus binding // beta-tubulin binding // transcription corepressor activity // transcription c…	inferred from direct assay // inferred from physical interaction // inferred from physical interaction // inferred from direct assay // inferred from physical interaction // inferred from physical interaction // inferred from electronic annotation // inferred from direct assay // inferred from physical interaction // inferred from physical interaction // inferred from direct assay // inferred fro…	---	---	Pfam	IPR006785	Peroxisome membrane anchor protein Pex14p, N-terminal	main
TC01000133.hg.1	4.94719	5.07028	4.97097	5.21406	5.15587	4.99444	5.37959	5.26363	5.16306	5.35795	5.29376	5.24015			uc021ogh.1	UCSC Genes	unknown	---	chr1	+	10744634	10744736	---	---	---	---	---	---	---	---	---	---	---	---	---	---	main
TC01000134.hg.1	4.24264	4.4024	4.40978	4.42965	4.43134	4.27897	4.63113	4.60868	4.70858	4.55144	4.63912	4.59351	TARDBP	TAR DNA binding protein (TARDBP), mRNA.	NM_007375	RefSeq	coding	1p36.22 // 1p36.22 // 1p36.22 // 1p36.22 // 1p36.22 // 1p36.22 // 1p36.22 // --- // --- // --- // --- // --- // --- // --- // --- // ---	chr1	+	11072414	11085796	GO:0006366 // GO:0006397 // GO:0008219 // GO:0008380 // GO:0043922 // GO:0070935 // GO:0006351 // GO:0006355 // GO:0008380 // GO:0006366 // GO:0006397 // GO:0008219 // GO:0008380 // GO:0043922 // GO:0070935 // GO:0006351 // GO:0006355 // GO:0008380 // GO:0006366 // GO:0006397 // GO:0008219 // GO:0008380 // GO:0043922 // GO:0070935 // GO:0006351 // GO:0006355 // GO:0008380 // GO:0006366 // GO:0006…	transcription from RNA polymerase II promoter // mRNA processing // cell death // RNA splicing // negative regulation by host of viral transcription // 3'-UTR-mediated mRNA stabilization // transcription, DNA-dependent // regulation of transcription, DNA-dependent // RNA splicing // transcription from RNA polymerase II promoter // mRNA processing // cell death // RNA splicing // negative regulati…	traceable author statement // inferred from electronic annotation // inferred from electronic annotation // inferred from direct assay // inferred from direct assay // inferred from direct assay // inferred from electronic annotation // inferred from electronic annotation // inferred from electronic annotation // traceable author statement // inferred from electronic annotation // inferred from e…	GO:0005634 // GO:0005730 // GO:0005634 // GO:0005634 // GO:0005730 // GO:0005634 // GO:0005634 // GO:0005730 // GO:0005634 // GO:0005634 // GO:0005730 // GO:0005634 // GO:0005634 // GO:0005730 // GO:0005634 // GO:0005634 // GO:0005730 // GO:0005634 // GO:0005634 // GO:0005730 // GO:0005634 // GO:0005634	nucleus // nucleolus // nucleus // nucleus // nucleolus // nucleus // nucleus // nucleolus // nucleus // nucleus // nucleolus // nucleus // nucleus // nucleolus // nucleus // nucleus // nucleolus // nucleus // nucleus // nucleolus // nucleus // nucleus	inferred from direct assay // inferred from direct assay // inferred from electronic annotation // inferred from direct assay // inferred from direct assay // inferred from electronic annotation // inferred from direct assay // inferred from direct assay // inferred from electronic annotation // inferred from direct assay // inferred from direct assay // inferred from electronic annotation // inf…	GO:0000166 // GO:0003690 // GO:0003700 // GO:0003723 // GO:0003730 // GO:0005515 // GO:0003676 // GO:0003677 // GO:0003723 // GO:0042802 // GO:0000166 // GO:0003690 // GO:0003700 // GO:0003723 // GO:0003730 // GO:0005515 // GO:0005515 // GO:0003676 // GO:0003677 // GO:0003723 // GO:0042802 // GO:0000166 // GO:0003690 // GO:0003700 // GO:0003723 // GO:0003730 // GO:0005515 // GO:0003676 // GO:0003…	nucleotide binding // double-stranded DNA binding // sequence-specific DNA binding transcription factor activity // RNA binding // mRNA 3'-UTR binding // protein binding // nucleic acid binding // DNA binding // RNA binding // identical protein binding // nucleotide binding // double-stranded DNA binding // sequence-specific DNA binding transcription factor activity // RNA binding // mRNA 3'-UTR …	inferred from electronic annotation // inferred from direct assay // traceable author statement // inferred from direct assay // inferred from direct assay // inferred from physical interaction // inferred from electronic annotation // inferred from electronic annotation // inferred from electronic annotation // inferred from physical interaction // inferred from electronic annotation // inferred…	---	---	Pfam // Pfam // Pfam	IPR000504 // IPR000504 // IPR000504	RNA recognition motif domain // RNA recognition motif domain // RNA recognition motif domain	main
TC01000135.hg.1	3.67984	3.63821	3.69266	3.78667	3.68934	3.7489	3.58652	3.80671	3.48888	3.65878	3.4125	3.53258		cdna:known chromosome:GRCh37:1:11128528:11133154:1 gene:ENSG00000226849 gene_biotype:antisense transcript_biotype:antisense	ENST00000452378	ENSEMBL	noncoding	--- // ---	chr1	+	11128528	11133154	---	---	---	---	---	---	---	---	---	---	---	---	---	---	main				EXOSC10
TC01000136.hg.1	3.63265	3.58849	3.56383	3.71133	3.61162	3.62678	3.58711	3.54225	3.59088	3.57047	3.54634	3.42823		cdna:known chromosome:GRCh37:1:11159732:11162157:1 gene:ENSG00000230337 gene_biotype:antisense transcript_biotype:antisense	ENST00000435388	ENSEMBL	noncoding	--- // --- // --- // ---	chr1	+	11159732	11162157	---	---	---	---	---	---	---	---	---	---	---	---	---	---	main				EXOSC10
TC01000137.hg.1	2.71463	2.57681	2.65164	2.67083	2.60737	2.52739	2.47018	2.64759	2.72081	2.56819	2.53802	2.48334	MTOR-AS1	cdna:known chromosome:GRCh37:1:11204481:11209594:1 gene:ENSG00000225602 gene_biotype:antisense transcript_biotype:antisense	ENST00000420480	ENSEMBL	noncoding	--- // --- // --- // ---	chr1	+	11203955	11209594	---	---	---	---	---	---	---	---	---	---	---	---	---	---	main				MTOR
TC01000138.hg.1	2.58239	2.79036	2.66241	2.7481	2.95163	2.4069	2.21992	2.371	2.37344	2.25979	2.55137	2.4104		ncrna:snRNA chromosome:GRCh37:1:11212407:11212509:1 gene:ENSG00000253086 gene_biotype:snRNA transcript_biotype:snRNA	ENST00000517277	ENSEMBL	noncoding	---	chr1	+	11212407	11212509	---	---	---	---	---	---	---	---	---	---	---	---	---	---	main				MTOR
TC01000139.hg.1	5.56397	5.70628	5.71196	5.43478	5.37036	5.40785	4.85106	4.71901	4.83995	4.88358	4.81711	4.78535	ANGPTL7	angiopoietin-like 7 (ANGPTL7), mRNA.	NM_021146	RefSeq	coding	1p36 // 1p36 // 1p36 // 1p36 // --- // ---	chr1	+	11249398	11256038	GO:0006979 // GO:0006979 // GO:0006979 // GO:0006979 // GO:0007165 // GO:0007165 // GO:0006979	response to oxidative stress // response to oxidative stress // response to oxidative stress // response to oxidative stress // signal transduction // signal transduction // response to oxidative stress	traceable author statement // traceable author statement // traceable author statement // traceable author statement // inferred from electronic annotation // inferred from electronic annotation // traceable author statement	GO:0005576 // GO:0005576 // GO:0005576 // GO:0005576 // GO:0005576	extracellular region // extracellular region // extracellular region // extracellular region // extracellular region	inferred from electronic annotation // inferred from electronic annotation // inferred from electronic annotation // inferred from electronic annotation // inferred from electronic annotation	GO:0005102 // GO:0005102	receptor binding // receptor binding	inferred from electronic annotation // inferred from electronic annotation	---	---	Pfam	IPR002181	Fibrinogen, alpha/beta/gamma chain, C-terminal globular domain	main
TC01000140.hg.1	1.61492	1.42626	1.37957	1.38682	1.32734	1.24508	1.34566	1.27645	1.36662	1.30229	1.354	1.30743		ncrna:snRNA chromosome:GRCh37:1:11286311:11286417:1 gene:ENSG00000207451 gene_biotype:snRNA transcript_biotype:snRNA	ENST00000384720	ENSEMBL	noncoding	---	chr1	+	11286311	11286417	---	---	---	---	---	---	---	---	---	---	---	---	---	---	main				MTOR
TC01000141.hg.1	5.68133	5.646	5.6834	5.6471	5.68613	5.66127	5.66228	5.64582	5.65876	5.66583	5.6808	5.67618	UBIAD1	UbiA prenyltransferase domain containing 1 (UBIAD1), mRNA.	NM_013319	RefSeq	coding	1p36.22 // 1p36.22 // 1p36.22 // 1p36.22 // 1p36.22 // --- // --- // --- // ---	chr1	+	11333255	11356106	GO:0006744 // GO:0006744 // GO:0009234 // GO:0009234 // GO:0042371 // GO:0042371 // GO:0006744 // GO:0006744 // GO:0009234 // GO:0009234 // GO:0042371 // GO:0042371 // GO:0006744 // GO:0006744 // GO:0009234 // GO:0009234 // GO:0042371 // GO:0042371 // GO:0006744 // GO:0006744 // GO:0009234 // GO:0009234 // GO:0042371 // GO:0042371 // GO:0006744 // GO:0006744 // GO:0009234 // GO:0009234 // GO:0042…	ubiquinone biosynthetic process // ubiquinone biosynthetic process // menaquinone biosynthetic process // menaquinone biosynthetic process // vitamin K biosynthetic process // vitamin K biosynthetic process // ubiquinone biosynthetic process // ubiquinone biosynthetic process // menaquinone biosynthetic process // menaquinone biosynthetic process // vitamin K biosynthetic process // vitamin K bio…	inferred from electronic annotation // inferred from mutant phenotype // inferred from electronic annotation // inferred from mutant phenotype // inferred from direct assay // inferred from mutant phenotype // inferred from electronic annotation // inferred from mutant phenotype // inferred from electronic annotation // inferred from mutant phenotype // inferred from direct assay // inferred from…	GO:0005634 // GO:0005737 // GO:0005783 // GO:0005789 // GO:0016020 // GO:0030173 // GO:0031966 // GO:0000139 // GO:0005634 // GO:0005737 // GO:0005739 // GO:0005783 // GO:0005794 // GO:0016020 // GO:0016021 // GO:0005634 // GO:0005737 // GO:0005783 // GO:0005789 // GO:0016020 // GO:0030173 // GO:0031966 // GO:0016021 // GO:0005739 // GO:0000139 // GO:0005634 // GO:0005737 // GO:0005783 // GO:0005…	nucleus // cytoplasm // endoplasmic reticulum // endoplasmic reticulum membrane // membrane // integral to Golgi membrane // mitochondrial membrane // Golgi membrane // nucleus // cytoplasm // mitochondrion // endoplasmic reticulum // Golgi apparatus // membrane // integral to membrane // nucleus // cytoplasm // endoplasmic reticulum // endoplasmic reticulum membrane // membrane // integral to Go…	inferred from direct assay // inferred from direct assay // inferred from direct assay // inferred from electronic annotation // inferred from direct assay // inferred from direct assay // inferred from electronic annotation // inferred from electronic annotation // inferred from electronic annotation // inferred from electronic annotation // inferred from electronic annotation // inferred from e…	GO:0004659 // GO:0005515 // GO:0016209 // GO:0004659 // GO:0016740 // GO:0004659 // GO:0005515 // GO:0016209 // GO:0004659 // GO:0016740 // GO:0004659 // GO:0005515 // GO:0016209 // GO:0004659 // GO:0016740 // GO:0004659 // GO:0005515 // GO:0016209 // GO:0004659 // GO:0016740 // GO:0004659 // GO:0005515 // GO:0016209 // GO:0004659 // GO:0016740 // GO:0004659 // GO:0016740	prenyltransferase activity // protein binding // antioxidant activity // prenyltransferase activity // transferase activity // prenyltransferase activity // protein binding // antioxidant activity // prenyltransferase activity // transferase activity // prenyltransferase activity // protein binding // antioxidant activity // prenyltransferase activity // transferase activity // prenyltransferase …	inferred from direct assay // inferred from physical interaction // inferred from mutant phenotype // inferred from electronic annotation // inferred from electronic annotation // inferred from direct assay // inferred from physical interaction // inferred from mutant phenotype // inferred from electronic annotation // inferred from electronic annotation // inferred from direct assay // inferred …	---	---	Pfam // Pfam // Pfam	IPR000537 // IPR000537 // IPR000537	UbiA prenyltransferase family // UbiA prenyltransferase family // UbiA prenyltransferase family	main
TC01000142.hg.1	5.39367	5.3488	5.33474	5.37989	5.40244	5.43461	5.40516	5.38927	5.37704	5.38533	5.39166	5.31544	PTCHD2	patched domain containing 2 (PTCHD2), mRNA.	NM_020780	RefSeq	coding	1p36.22 // 1p36.22 // 1p36.22 // 1p36.22 // 1p36.22 // --- // --- // ---	chr1	+	11539223	11597641	GO:0007224 // GO:0032368 // GO:0042632 // GO:0007224 // GO:0032368 // GO:0042632 // GO:0007224 // GO:0032368 // GO:0042632 // GO:0007224 // GO:0032368 // GO:0042632 // GO:0007224 // GO:0032368 // GO:0042632 // GO:0007224 // GO:0032368 // GO:0042632	smoothened signaling pathway // regulation of lipid transport // cholesterol homeostasis // smoothened signaling pathway // regulation of lipid transport // cholesterol homeostasis // smoothened signaling pathway // regulation of lipid transport // cholesterol homeostasis // smoothened signaling pathway // regulation of lipid transport // cholesterol homeostasis // smoothened signaling pathway //…	non-traceable author statement // non-traceable author statement // inferred from sequence or structural similarity // non-traceable author statement // non-traceable author statement // inferred from sequence or structural similarity // non-traceable author statement // non-traceable author statement // inferred from sequence or structural similarity // non-traceable author statement // non-trac…	GO:0005783 // GO:0016021 // GO:0031965 // GO:0016020 // GO:0016021 // GO:0005783 // GO:0016021 // GO:0031965 // GO:0016020 // GO:0016021 // GO:0005783 // GO:0016021 // GO:0031965 // GO:0016020 // GO:0016021 // GO:0005783 // GO:0016021 // GO:0031965 // GO:0016021 // GO:0016020 // GO:0005783 // GO:0016021 // GO:0031965 // GO:0016020 // GO:0016021 // GO:0016021 // GO:0016020 // GO:0005783 // GO:0031…	endoplasmic reticulum // integral to membrane // nuclear membrane // membrane // integral to membrane // endoplasmic reticulum // integral to membrane // nuclear membrane // membrane // integral to membrane // endoplasmic reticulum // integral to membrane // nuclear membrane // membrane // integral to membrane // endoplasmic reticulum // integral to membrane // nuclear membrane // integral to mem…	inferred from sequence or structural similarity // non-traceable author statement // inferred from sequence or structural similarity // inferred from electronic annotation // inferred from electronic annotation // inferred from sequence or structural similarity // non-traceable author statement // inferred from sequence or structural similarity // inferred from electronic annotation // inferred f…	GO:0003674 // GO:0008158 // GO:0003674 // GO:0008158 // GO:0003674 // GO:0008158 // GO:0003674 // GO:0008158 // GO:0003674 // GO:0008158 // GO:0003674 // GO:0008158	molecular_function // hedgehog receptor activity // molecular_function // hedgehog receptor activity // molecular_function // hedgehog receptor activity // molecular_function // hedgehog receptor activity // molecular_function // hedgehog receptor activity // molecular_function // hedgehog receptor activity	no biological data available // inferred from electronic annotation // no biological data available // inferred from electronic annotation // no biological data available // inferred from electronic annotation // no biological data available // inferred from electronic annotation // no biological data available // inferred from electronic annotation // no biological data available // inferred fro…	---	---	Pfam // Pfam // Pfam // Pfam	IPR003392 // IPR004869 // IPR003392 // IPR004869	Patched // Membrane transport protein, MMPL type // Patched // Membrane transport protein, MMPL type	main		n326706
TC01000143.hg.1	5.01639	4.80167	4.86698	5.05134	4.91348	5.09205	4.98491	4.968	4.80223	5.1188	5.03016	4.79652		havana:lincRNA chromosome:GRCh37:1:11669588:11673412:1 gene:ENSG00000235643 gene_biotype:lincRNA transcript_biotype:lincRNA	ENST00000453135	ENSEMBL	noncoding	--- // ---	chr1	+	11669588	11673412	---	---	---	---	---	---	---	---	---	---	---	---	---	---	main
TC01000144.hg.1	5.68085	5.70594	5.69179	5.69566	5.72053	5.74395	5.75899	5.69359	5.71317	5.71736	5.6692	5.64256	FBXO44	F-box protein 44 (FBXO44), transcript variant 4, mRNA.	NM_001014765	RefSeq	coding	1p36.22 // 1p36.22 // 1p36.22 // 1p36.22 // 1p36.22 // 1p36.22 // 1p36.22 // 1p36.22 // 1p36.22 // 1p36.22 // 1p36.22 // 1p36.22 // --- // --- // --- // --- // --- // --- // --- // ---	chr1	+	11714432	11723384	GO:0030163 // GO:0030163 // GO:0030163 // GO:0030163 // GO:0030163 // GO:0030163 // GO:0030163 // GO:0030163 // GO:0030163 // GO:0030163 // GO:0030163 // GO:0030163 // GO:0030163 // GO:0030163 // GO:0030163 // GO:0030163 // GO:0030163	protein catabolic process // protein catabolic process // protein catabolic process // protein catabolic process // protein catabolic process // protein catabolic process // protein catabolic process // protein catabolic process // protein catabolic process // protein catabolic process // protein catabolic process // protein catabolic process // protein catabolic process // protein catabolic proc…	inferred from electronic annotation // inferred from electronic annotation // inferred from electronic annotation // inferred from electronic annotation // inferred from electronic annotation // inferred from electronic annotation // inferred from electronic annotation // inferred from electronic annotation // inferred from electronic annotation // inferred from electronic annotation // inferred …	GO:0019005 // GO:0019005 // GO:0019005 // GO:0019005 // GO:0019005 // GO:0019005 // GO:0019005 // GO:0019005 // GO:0019005 // GO:0019005 // GO:0019005 // GO:0019005 // GO:0019005 // GO:0019005 // GO:0019005 // GO:0019005	SCF ubiquitin ligase complex // SCF ubiquitin ligase complex // SCF ubiquitin ligase complex // SCF ubiquitin ligase complex // SCF ubiquitin ligase complex // SCF ubiquitin ligase complex // SCF ubiquitin ligase complex // SCF ubiquitin ligase complex // SCF ubiquitin ligase complex // SCF ubiquitin ligase complex // SCF ubiquitin ligase complex // SCF ubiquitin ligase complex // SCF ubiquitin l…	inferred from direct assay // inferred from direct assay // inferred from direct assay // inferred from direct assay // inferred from direct assay // inferred from direct assay // inferred from direct assay // inferred from direct assay // inferred from direct assay // inferred from direct assay // inferred from direct assay // inferred from direct assay // inferred from direct assay // inferred …	GO:0005515 // GO:0005515 // GO:0005515 // GO:0005515 // GO:0005515 // GO:0005515 // GO:0005515 // GO:0005515 // GO:0005515 // GO:0005515 // GO:0005515 // GO:0005515 // GO:0005515 // GO:0005515 // GO:0005515 // GO:0005515 // GO:0005515	protein binding // protein binding // protein binding // protein binding // protein binding // protein binding // protein binding // protein binding // protein binding // protein binding // protein binding // protein binding // protein binding // protein binding // protein binding // protein binding // protein binding	inferred from physical interaction // inferred from physical interaction // inferred from physical interaction // inferred from physical interaction // inferred from physical interaction // inferred from physical interaction // inferred from physical interaction // inferred from physical interaction // inferred from physical interaction // inferred from electronic annotation // inferred from phys…	---	---	Pfam // Pfam // Pfam // Pfam // Pfam // Pfam // Pfam // Pfam // Pfam // Pfam // Pfam // Pfam // Pfam	IPR001810 // IPR007397 // IPR001810 // IPR007397 // IPR001810 // IPR007397 // IPR001810 // IPR007397 // IPR001810 // IPR007397 // IPR007397 // IPR001810 // IPR007397	F-box domain, cyclin-like // F-box associated (FBA) domain // F-box domain, cyclin-like // F-box associated (FBA) domain // F-box domain, cyclin-like // F-box associated (FBA) domain // F-box domain, cyclin-like // F-box associated (FBA) domain // F-box domain, cyclin-like // F-box associated (FBA) domain // F-box associated (FBA) domain // F-box domain, cyclin-like // F-box associated (FBA) doma…	main
TC01000145.hg.1	6.1707	6.27913	6.25492	6.2104	6.24426	6.26222	6.29279	6.26931	6.30334	6.26349	6.24111	6.28276	FBXO6	F-box protein 6 (FBXO6), mRNA.	NM_018438	RefSeq	coding	1p36.22 // 1p36.22 // 1p36.22 // 1p36.22 // --- // --- // ---	chr1	+	11724150	11734411	GO:0000077 // GO:0006281 // GO:0006508 // GO:0006516 // GO:0006986 // GO:0030433 // GO:0031146 // GO:0006281 // GO:0006974 // GO:0016567 // GO:0030163 // GO:0030433 // GO:0000077 // GO:0006281 // GO:0006508 // GO:0006516 // GO:0006986 // GO:0030433 // GO:0031146 // GO:0016567 // GO:0030163 // GO:0030433 // GO:0006281 // GO:0006974 // GO:0000077 // GO:0006281 // GO:0006508 // GO:0006516 // GO:0006…	DNA damage checkpoint // DNA repair // proteolysis // glycoprotein catabolic process // response to unfolded protein // ER-associated protein catabolic process // SCF-dependent proteasomal ubiquitin-dependent protein catabolic process // DNA repair // response to DNA damage stimulus // protein ubiquitination // protein catabolic process // ER-associated protein catabolic process // DNA damage che…	traceable author statement // traceable author statement // traceable author statement // inferred from electronic annotation // inferred from electronic annotation // inferred from sequence or structural similarity // inferred from direct assay // inferred from electronic annotation // inferred from electronic annotation // inferred from electronic annotation // inferred from electronic annotati…	GO:0005737 // GO:0019005 // GO:0005737 // GO:0005737 // GO:0019005 // GO:0005737 // GO:0005737 // GO:0019005 // GO:0005737 // GO:0005737 // GO:0019005 // GO:0005737 // GO:0005737 // GO:0019005	cytoplasm // SCF ubiquitin ligase complex // cytoplasm // cytoplasm // SCF ubiquitin ligase complex // cytoplasm // cytoplasm // SCF ubiquitin ligase complex // cytoplasm // cytoplasm // SCF ubiquitin ligase complex // cytoplasm // cytoplasm // SCF ubiquitin ligase complex	inferred from direct assay // inferred from direct assay // inferred from electronic annotation // inferred from direct assay // inferred from direct assay // inferred from electronic annotation // inferred from direct assay // inferred from direct assay // inferred from electronic annotation // inferred from direct assay // inferred from direct assay // inferred from electronic annotation // inf…	GO:0001948 // GO:0004842 // GO:0005515 // GO:0030246 // GO:0001948 // GO:0001948 // GO:0004842 // GO:0005515 // GO:0030246 // GO:0005515 // GO:0001948 // GO:0001948 // GO:0004842 // GO:0005515 // GO:0030246 // GO:0001948 // GO:0001948 // GO:0004842 // GO:0005515 // GO:0030246 // GO:0001948 // GO:0005515 // GO:0001948 // GO:0004842 // GO:0030246	glycoprotein binding // ubiquitin-protein ligase activity // protein binding // carbohydrate binding // glycoprotein binding // glycoprotein binding // ubiquitin-protein ligase activity // protein binding // carbohydrate binding // protein binding // glycoprotein binding // glycoprotein binding // ubiquitin-protein ligase activity // protein binding // carbohydrate binding // glycoprotein binding…	inferred from sequence or structural similarity // inferred from electronic annotation // inferred from physical interaction // inferred from electronic annotation // inferred from electronic annotation // inferred from sequence or structural similarity // inferred from electronic annotation // inferred from physical interaction // inferred from electronic annotation // inferred from electronic a…	---	---	Pfam // Pfam	IPR001810 // IPR007397	F-box domain, cyclin-like // F-box associated (FBA) domain	main
TC01000146.hg.1	5.43123	5.46512	5.49685	5.4737	5.44528	5.55188	5.51241	5.47527	5.48131	5.52545	5.48047	5.45988	DRAXIN	dorsal inhibitory axon guidance protein (DRAXIN), mRNA.	NM_198545	RefSeq	coding	1p36.22 // --- // 1p36.22 // 1p36.22 // ---	chr1	+	11751779	11785914	GO:0007411 // GO:0016055 // GO:0021516 // GO:0021528 // GO:0030900 // GO:0090090 // GO:0007275 // GO:0007411 // GO:0021516 // GO:0021528 // GO:0030900 // GO:0090090 // GO:0007411 // GO:0016055 // GO:0021516 // GO:0021528 // GO:0030900 // GO:0090090 // GO:0007411 // GO:0021516 // GO:0021528 // GO:0030900 // GO:0090090 // GO:0007275 // GO:0007411 // GO:0016055 // GO:0021516 // GO:0021528 // GO:0030…	axon guidance // Wnt receptor signaling pathway // dorsal spinal cord development // commissural neuron differentiation in spinal cord // forebrain development // negative regulation of canonical Wnt receptor signaling pathway // multicellular organismal development // axon guidance // dorsal spinal cord development // commissural neuron differentiation in spinal cord // forebrain development // …	inferred from sequence or structural similarity // inferred from electronic annotation // inferred from sequence or structural similarity // inferred from sequence or structural similarity // inferred from sequence or structural similarity // inferred from sequence or structural similarity // inferred from electronic annotation // inferred from electronic annotation // inferred from electronic an…	GO:0005576 // GO:0005576 // GO:0005576 // GO:0005576 // GO:0005576 // GO:0005576 // GO:0005576	extracellular region // extracellular region // extracellular region // extracellular region // extracellular region // extracellular region // extracellular region	inferred from sequence or structural similarity // inferred from electronic annotation // inferred from sequence or structural similarity // inferred from electronic annotation // inferred from sequence or structural similarity // inferred from electronic annotation // inferred from sequence or structural similarity	GO:0005515	protein binding	inferred from electronic annotation	---	---	---	---	---	main		n381053
TC01000147.hg.1	5.45847	5.4853	5.4337	5.46664	5.52547	5.49043	5.52266	5.51239	5.47797	5.56575	5.602	5.5104	AGTRAP	angiotensin II receptor-associated protein (AGTRAP), transcript variant 2, mRNA.	NM_001040194	RefSeq	coding	1p36.22 // 1p36.22 // 1p36.22 // 1p36.22 // 1p36.22 // 1p36.22 // 1p36.22 // 1p36.22 // 1p36.22 // 1p36.22 // 1p36.22 // 1p36.22 // 1p36.22 // 1p36.22 // --- // --- // --- // --- // --- // --- // --- // --- // --- // --- // --- // --- // --- // ---	chr1	+	11796141	11814859	GO:0001666 // GO:0008217 // GO:0001666 // GO:0008217 // GO:0001666 // GO:0008217 // GO:0001666 // GO:0008217 // GO:0001666 // GO:0008217 // GO:0001666 // GO:0008217 // GO:0001666 // GO:0008217 // GO:0001666 // GO:0008217 // GO:0001666 // GO:0008217 // GO:0001666 // GO:0008217 // GO:0001666 // GO:0008217 // GO:0001666 // GO:0008217 // GO:0001666 // GO:0008217 // GO:0001666 // GO:0008217 // GO:0001…	response to hypoxia // regulation of blood pressure // response to hypoxia // regulation of blood pressure // response to hypoxia // regulation of blood pressure // response to hypoxia // regulation of blood pressure // response to hypoxia // regulation of blood pressure // response to hypoxia // regulation of blood pressure // response to hypoxia // regulation of blood pressure // response to hy…	inferred from electronic annotation // inferred from electronic annotation // inferred from electronic annotation // inferred from electronic annotation // inferred from electronic annotation // inferred from electronic annotation // inferred from electronic annotation // inferred from electronic annotation // inferred from electronic annotation // inferred from electronic annotation // inferred …	GO:0000139 // GO:0005789 // GO:0005886 // GO:0005938 // GO:0016021 // GO:0030659 // GO:0043231 // GO:0005783 // GO:0005794 // GO:0016020 // GO:0031410 // GO:0000139 // GO:0005789 // GO:0005886 // GO:0005938 // GO:0016021 // GO:0030659 // GO:0043231 // GO:0005783 // GO:0005794 // GO:0016020 // GO:0031410 // GO:0000139 // GO:0005789 // GO:0005886 // GO:0005938 // GO:0016021 // GO:0030659 // GO:0043…	Golgi membrane // endoplasmic reticulum membrane // plasma membrane // cell cortex // integral to membrane // cytoplasmic vesicle membrane // intracellular membrane-bounded organelle // endoplasmic reticulum // Golgi apparatus // membrane // cytoplasmic vesicle // Golgi membrane // endoplasmic reticulum membrane // plasma membrane // cell cortex // integral to membrane // cytoplasmic vesicle memb…	inferred from electronic annotation // inferred from electronic annotation // inferred from electronic annotation // inferred from electronic annotation // inferred from electronic annotation // inferred from electronic annotation // inferred from direct assay // inferred from electronic annotation // inferred from electronic annotation // inferred from electronic annotation // inferred from elec…	GO:0004945 // GO:0005515 // GO:0004945 // GO:0005515 // GO:0004945 // GO:0005515 // GO:0004945 // GO:0005515 // GO:0004945 // GO:0005515 // GO:0004945 // GO:0005515 // GO:0004945 // GO:0005515 // GO:0005515 // GO:0004945 // GO:0005515 // GO:0004945 // GO:0005515 // GO:0004945 // GO:0005515 // GO:0004945 // GO:0005515 // GO:0004945 // GO:0005515 // GO:0004945 // GO:0005515 // GO:0004945 // GO:0005…	angiotensin type II receptor activity // protein binding // angiotensin type II receptor activity // protein binding // angiotensin type II receptor activity // protein binding // angiotensin type II receptor activity // protein binding // angiotensin type II receptor activity // protein binding // angiotensin type II receptor activity // protein binding // angiotensin type II receptor activity /…	inferred from electronic annotation // inferred from physical interaction // inferred from electronic annotation // inferred from physical interaction // inferred from electronic annotation // inferred from physical interaction // inferred from electronic annotation // inferred from physical interaction // inferred from electronic annotation // inferred from physical interaction // inferred from …	---	---	Pfam // Pfam // Pfam	IPR009436 // IPR009436 // IPR009436	Angiotensin II, type I receptor-associated // Angiotensin II, type I receptor-associated // Angiotensin II, type I receptor-associated	main			TCONS_00000038-XLOC_000054 9603bp
TC01000148.hg.1	6.04124	6.00271	5.95161	6.02607	6.00446	6.12984	6.13002	6.11677	6.06315	6.1255	6.11604	6.06155	LOC100506310	cdna:known chromosome:GRCh37:1:11821844:11849641:1 gene:ENSG00000215910 gene_biotype:protein_coding transcript_biotype:protein_coding	ENST00000433342	ENSEMBL	coding	1p36 // 1p36.22 // 1p36 // 1p36.22 // 1p36 // 1p36.22 // --- // --- // --- // --- // --- // ---	chr1	+	11821844	11849642	---	---	---	---	---	---	---	---	---	---	---	---	---	---	main		TCONS_00000038-XLOC_000054		ENST00000376620
TC01000149.hg.1	5.05951	5.04538	5.00159	5.06128	5.0837	5.10056	5.11869	5.11218	5.09434	5.14477	5.095	5.0877	CLCN6	chloride channel, voltage-sensitive 6 (CLCN6), transcript variant 1, mRNA.	NM_001286	RefSeq	coding	1p36 // 1p36 // 1p36 // 1p36 // 1p36.21 // 1p36 // 1p36 // 1p36 // 1p36 // 1p36 // 1p36 // 1p36 // 1p36 // 1p36.21 // 1p36 // 1p36 // --- // --- // --- // --- // --- // --- // --- // --- // ---	chr1	+	11866207	11908136	GO:0006821 // GO:0006884 // GO:0007165 // GO:0034220 // GO:0055085 // GO:0006810 // GO:0006811 // GO:0006821 // GO:0055085 // GO:0006821 // GO:0006884 // GO:0007165 // GO:0006821 // GO:0006884 // GO:0007165 // GO:0006821 // GO:0006884 // GO:0007165 // GO:0006821 // GO:0006884 // GO:0007165 // GO:0034220 // GO:0055085 // GO:0055085 // GO:0006810 // GO:0006811 // GO:0006821 // GO:0006821 // GO:0006…	chloride transport // cell volume homeostasis // signal transduction // ion transmembrane transport // transmembrane transport // transport // ion transport // chloride transport // transmembrane transport // chloride transport // cell volume homeostasis // signal transduction // chloride transport // cell volume homeostasis // signal transduction // chloride transport // cell volume homeostasis …	non-traceable author statement // non-traceable author statement // non-traceable author statement // traceable author statement // traceable author statement // inferred from electronic annotation // inferred from electronic annotation // inferred from electronic annotation // inferred from electronic annotation // non-traceable author statement // non-traceable author statement // non-traceable…	GO:0010008 // GO:0016021 // GO:0005768 // GO:0010008 // GO:0016020 // GO:0016021 // GO:0010008 // GO:0016020 // GO:0016021 // GO:0010008 // GO:0016020 // GO:0016021 // GO:0010008 // GO:0016020 // GO:0016021 // GO:0010008 // GO:0016021 // GO:0016020 // GO:0010008 // GO:0005768 // GO:0016021 // GO:0010008 // GO:0016021 // GO:0016020 // GO:0010008 // GO:0005768 // GO:0016021 // GO:0010008 // GO:0016…	endosome membrane // integral to membrane // endosome // endosome membrane // membrane // integral to membrane // endosome membrane // membrane // integral to membrane // endosome membrane // membrane // integral to membrane // endosome membrane // membrane // integral to membrane // endosome membrane // integral to membrane // membrane // endosome membrane // endosome // integral to membrane // …	traceable author statement // non-traceable author statement // inferred from electronic annotation // inferred from electronic annotation // inferred from electronic annotation // inferred from electronic annotation // inferred from electronic annotation // inferred from electronic annotation // non-traceable author statement // inferred from electronic annotation // inferred from electronic ann…	GO:0005247 // GO:0005524 // GO:0015297 // GO:0000166 // GO:0005216 // GO:0005247 // GO:0030554 // GO:0005247 // GO:0005247 // GO:0005524 // GO:0015297 // GO:0005247 // GO:0005247 // GO:0005524 // GO:0015297 // GO:0005247 // GO:0005247 // GO:0005524 // GO:0015297 // GO:0005247 // GO:0005524 // GO:0015297 // GO:0005216 // GO:0000166 // GO:0005247 // GO:0030554 // GO:0005247 // GO:0005524 // GO:0015…	voltage-gated chloride channel activity // ATP binding // antiporter activity // nucleotide binding // ion channel activity // voltage-gated chloride channel activity // adenyl nucleotide binding // voltage-gated chloride channel activity // voltage-gated chloride channel activity // ATP binding // antiporter activity // voltage-gated chloride channel activity // voltage-gated chloride channel ac…	non-traceable author statement // inferred from electronic annotation // inferred from electronic annotation // inferred from electronic annotation // inferred from electronic annotation // inferred from electronic annotation // inferred from electronic annotation // inferred from electronic annotation // non-traceable author statement // inferred from electronic annotation // inferred from elect…	---	---	Pfam // Pfam // Pfam // Pfam // Pfam // Pfam // Pfam	IPR001807 // IPR000644 // IPR001807 // IPR000644 // IPR001807 // IPR000644 // IPR001807	Chloride channel, voltage gated // Cystathionine beta-synthase, core // Chloride channel, voltage gated // Cystathionine beta-synthase, core // Chloride channel, voltage gated // Cystathionine beta-synthase, core // Chloride channel, voltage gated	main		n410567		ENST00000442242
TC01000150.hg.1	4.77851	5.16473	5.10621	4.93103	4.97694	4.44895	4.39546	4.74044	4.62035	4.6663	4.91763	4.84511	RNU5E-1	ncrna:snRNA chromosome:GRCh37:1:11968209:11968328:1 gene:ENSG00000199347 gene_biotype:snRNA transcript_biotype:snRNA	ENST00000362477	ENSEMBL	noncoding	1p36.22	chr1	+	11968209	11968328	---	---	---	---	---	---	---	---	---	---	---	---	---	---	main
TC01000151.hg.1	5.58601	5.63564	5.57859	5.60022	5.61153	5.67074	5.58351	5.563	5.51668	5.54924	5.57046	5.56298	PLOD1	procollagen-lysine, 2-oxoglutarate 5-dioxygenase 1 (PLOD1), mRNA.	NM_000302	RefSeq	coding	1p36.22 // 1p36.22 // 1p36.22 // 1p36.22 // 1p36.22 // 1p36.22 // 1p36.22 // --- // --- // --- // --- // --- // --- // --- // --- // ---	chr1	+	11994262	12035599	GO:0001666 // GO:0006464 // GO:0008544 // GO:0008544 // GO:0030198 // GO:0046947 // GO:0055114 // GO:0055114 // GO:0001666 // GO:0006464 // GO:0008544 // GO:0008544 // GO:0030198 // GO:0046947 // GO:0055114 // GO:0055114 // GO:0001666 // GO:0006464 // GO:0008544 // GO:0008544 // GO:0030198 // GO:0046947 // GO:0055114 // GO:0055114 // GO:0001666 // GO:0006464 // GO:0008544 // GO:0008544 // GO:0030…	response to hypoxia // cellular protein modification process // epidermis development // epidermis development // extracellular matrix organization // hydroxylysine biosynthetic process // oxidation-reduction process // oxidation-reduction process // response to hypoxia // cellular protein modification process // epidermis development // epidermis development // extracellular matrix organization …	inferred from expression pattern // non-traceable author statement // inferred from mutant phenotype // traceable author statement // traceable author statement // traceable author statement // traceable author statement // inferred from electronic annotation // inferred from expression pattern // non-traceable author statement // inferred from mutant phenotype // traceable author statement // tr…	GO:0005789 // GO:0030867 // GO:0005783 // GO:0016020 // GO:0005581 // GO:0005789 // GO:0030867 // GO:0005783 // GO:0016020 // GO:0005581 // GO:0005789 // GO:0030867 // GO:0005783 // GO:0016020 // GO:0005581 // GO:0005789 // GO:0030867 // GO:0005783 // GO:0005581 // GO:0016020 // GO:0005581 // GO:0030867 // GO:0005783 // GO:0005789 // GO:0030867 // GO:0005783 // GO:0016020 // GO:0005581 // GO:0005…	endoplasmic reticulum membrane // rough endoplasmic reticulum membrane // endoplasmic reticulum // membrane // collagen // endoplasmic reticulum membrane // rough endoplasmic reticulum membrane // endoplasmic reticulum // membrane // collagen // endoplasmic reticulum membrane // rough endoplasmic reticulum membrane // endoplasmic reticulum // membrane // collagen // endoplasmic reticulum membrane…	traceable author statement // inferred from electronic annotation // inferred from electronic annotation // inferred from electronic annotation // inferred from electronic annotation // traceable author statement // inferred from electronic annotation // inferred from electronic annotation // inferred from electronic annotation // inferred from electronic annotation // traceable author statement …	GO:0005506 // GO:0008475 // GO:0016702 // GO:0031418 // GO:0042803 // GO:0016491 // GO:0016705 // GO:0016706 // GO:0046872 // GO:0051213 // GO:0005506 // GO:0008475 // GO:0016702 // GO:0031418 // GO:0042803 // GO:0016491 // GO:0016705 // GO:0016706 // GO:0046872 // GO:0051213 // GO:0005506 // GO:0008475 // GO:0016702 // GO:0031418 // GO:0042803 // GO:0016491 // GO:0016705 // GO:0016706 // GO:0046…	iron ion binding // procollagen-lysine 5-dioxygenase activity // oxidoreductase activity, acting on single donors with incorporation of molecular oxygen, incorporation of two atoms of oxygen // L-ascorbic acid binding // protein homodimerization activity // oxidoreductase activity // oxidoreductase activity, acting on paired donors, with incorporation or reduction of molecular oxygen // oxidoredu…	inferred from electronic annotation // inferred from electronic annotation // inferred from electronic annotation // inferred from electronic annotation // traceable author statement // inferred from electronic annotation // inferred from electronic annotation // inferred from electronic annotation // inferred from electronic annotation // inferred from electronic annotation // inferred from elec…	---	---	Pfam // Pfam // Pfam	IPR005123 // IPR005123 // IPR005123	Oxoglutarate/iron-dependent dioxygenase // Oxoglutarate/iron-dependent dioxygenase // Oxoglutarate/iron-dependent dioxygenase	main
TC01000152.hg.1	5.11842	5.14592	5.17163	5.10984	5.1265	5.19967	5.06617	5.07982	5.06348	5.10871	5.10091	5.07715	MFN2	mitofusin 2 (MFN2), transcript variant 2, mRNA.	NM_001127660	RefSeq	coding	1p36.22 // 1p36.22 // 1p36.22 // 1p36.22 // 1p36.22 // 1p36.22 // 1p36.22 // --- // --- // --- // --- // ---	chr1	+	12040238	12073572	GO:0001825 // GO:0006626 // GO:0007006 // GO:0007050 // GO:0007596 // GO:0008053 // GO:0046580 // GO:0048593 // GO:0048662 // GO:0051646 // GO:0006184 // GO:0008053 // GO:0008053 // GO:0048662 // GO:0001825 // GO:0006626 // GO:0007006 // GO:0007050 // GO:0007596 // GO:0008053 // GO:0046580 // GO:0048593 // GO:0048662 // GO:0051646 // GO:0006184 // GO:0008053 // GO:0008053 // GO:0048662 // GO:0001…	blastocyst formation // protein targeting to mitochondrion // mitochondrial membrane organization // cell cycle arrest // blood coagulation // mitochondrial fusion // negative regulation of Ras protein signal transduction // camera-type eye morphogenesis // negative regulation of smooth muscle cell proliferation // mitochondrion localization // GTP catabolic process // mitochondrial fusion // mit…	inferred from electronic annotation // inferred from direct assay // inferred from direct assay // inferred from sequence or structural similarity // traceable author statement // non-traceable author statement // inferred from direct assay // inferred from electronic annotation // inferred from sequence or structural similarity // inferred from direct assay // inferred from electronic annotation…	GO:0005739 // GO:0005741 // GO:0005829 // GO:0015630 // GO:0016021 // GO:0031306 // GO:0005739 // GO:0005741 // GO:0016020 // GO:0005739 // GO:0005741 // GO:0005829 // GO:0015630 // GO:0016021 // GO:0031306 // GO:0005739 // GO:0005741 // GO:0016020 // GO:0005739 // GO:0005741 // GO:0005829 // GO:0015630 // GO:0016021 // GO:0031306 // GO:0005739 // GO:0005741 // GO:0016020 // GO:0005739 // GO:0005…	mitochondrion // mitochondrial outer membrane // cytosol // microtubule cytoskeleton // integral to membrane // intrinsic to mitochondrial outer membrane // mitochondrion // mitochondrial outer membrane // membrane // mitochondrion // mitochondrial outer membrane // cytosol // microtubule cytoskeleton // integral to membrane // intrinsic to mitochondrial outer membrane // mitochondrion // mitocho…	inferred from direct assay // traceable author statement // inferred from sequence or structural similarity // inferred from electronic annotation // inferred from electronic annotation // inferred from sequence or structural similarity // inferred from electronic annotation // inferred from electronic annotation // inferred from electronic annotation // inferred from direct assay // traceable au…	GO:0003924 // GO:0005515 // GO:0005525 // GO:0031625 // GO:0000166 // GO:0016787 // GO:0003924 // GO:0005515 // GO:0005525 // GO:0031625 // GO:0000166 // GO:0016787 // GO:0003924 // GO:0005515 // GO:0005525 // GO:0031625 // GO:0005515 // GO:0000166 // GO:0016787 // GO:0003924 // GO:0005525 // GO:0031625 // GO:0003924 // GO:0005515 // GO:0005525 // GO:0031625 // GO:0000166 // GO:0016787 // GO:0003…	GTPase activity // protein binding // GTP binding // ubiquitin protein ligase binding // nucleotide binding // hydrolase activity // GTPase activity // protein binding // GTP binding // ubiquitin protein ligase binding // nucleotide binding // hydrolase activity // GTPase activity // protein binding // GTP binding // ubiquitin protein ligase binding // protein binding // nucleotide binding // hyd…	inferred from electronic annotation // inferred from physical interaction // inferred from electronic annotation // inferred from physical interaction // inferred from electronic annotation // inferred from electronic annotation // inferred from electronic annotation // inferred from physical interaction // inferred from electronic annotation // inferred from physical interaction // inferred from…	---	---	Pfam // Pfam // Pfam // Pfam // Pfam	IPR001401 // IPR006884 // IPR006884 // IPR001401 // IPR006884	Dynamin, GTPase domain // Fzo/mitofusin HR2 domain // Fzo/mitofusin HR2 domain // Dynamin, GTPase domain // Fzo/mitofusin HR2 domain	main
TC01000153.hg.1	5.89961	5.85032	5.84077	5.87006	5.84709	5.91212	5.91238	5.89641	5.8935	5.89081	5.83641	5.86601	MIIP	migration and invasion inhibitory protein (MIIP), mRNA.	NM_021933	RefSeq	coding	1p36.22 // 1p36.22 // 1p36.22 // 1p36.22 // 1p36.22 // --- // --- // --- // --- // --- // --- // ---	chr1	+	12079299	12092106	---	---	---	---	---	---	---	---	---	---	---	---	---	---	main				ENST00000365591
TC01000154.hg.1	5.77698	5.6894	5.69598	5.72004	5.69627	5.81978	5.80089	5.7148	5.74287	5.79961	5.77855	5.72759	TNFRSF8	tumor necrosis factor receptor superfamily, member 8 (TNFRSF8), transcript variant 1, mRNA.	NM_001243	RefSeq	coding	1p36 // 1p36 // 1p36 // 1p36 // 1p36 // 1p36 // 1p36 // --- // --- // --- // ---	chr1	+	12123434	12204264	GO:0007165 // GO:0008285 // GO:0033209 // GO:0042535 // GO:0043065 // GO:0045556 // GO:0071260 // GO:0007165 // GO:0007165 // GO:0008285 // GO:0033209 // GO:0042535 // GO:0043065 // GO:0045556 // GO:0071260 // GO:0007165 // GO:0007165 // GO:0008285 // GO:0033209 // GO:0042535 // GO:0043065 // GO:0045556 // GO:0071260 // GO:0007165 // GO:0007165 // GO:0008285 // GO:0033209 // GO:0042535 // GO:0043…	signal transduction // negative regulation of cell proliferation // tumor necrosis factor-mediated signaling pathway // positive regulation of tumor necrosis factor biosynthetic process // positive regulation of apoptotic process // positive regulation of TRAIL biosynthetic process // cellular response to mechanical stimulus // signal transduction // signal transduction // negative regulation of …	traceable author statement // traceable author statement // inferred from reviewed computational analysis // inferred from direct assay // inferred from direct assay // inferred from direct assay // inferred from expression pattern // inferred from electronic annotation // traceable author statement // traceable author statement // inferred from reviewed computational analysis // inferred from di…	GO:0005737 // GO:0005886 // GO:0016021 // GO:0016020 // GO:0005737 // GO:0005886 // GO:0016021 // GO:0016020 // GO:0005737 // GO:0005886 // GO:0016021 // GO:0016020 // GO:0005737 // GO:0005886 // GO:0016021 // GO:0016020 // GO:0005737 // GO:0005886 // GO:0016021 // GO:0016020 // GO:0005737 // GO:0005886 // GO:0016021 // GO:0016020 // GO:0005737 // GO:0005886 // GO:0016021 // GO:0016020	cytoplasm // plasma membrane // integral to membrane // membrane // cytoplasm // plasma membrane // integral to membrane // membrane // cytoplasm // plasma membrane // integral to membrane // membrane // cytoplasm // plasma membrane // integral to membrane // membrane // cytoplasm // plasma membrane // integral to membrane // membrane // cytoplasm // plasma membrane // integral to membrane // mem…	inferred from electronic annotation // inferred from electronic annotation // inferred from electronic annotation // inferred from electronic annotation // inferred from electronic annotation // inferred from electronic annotation // inferred from electronic annotation // inferred from electronic annotation // inferred from electronic annotation // inferred from electronic annotation // inferred …	GO:0004888 // GO:0005031 // GO:0004888 // GO:0004888 // GO:0005031 // GO:0004888 // GO:0004888 // GO:0005031 // GO:0004888 // GO:0004888 // GO:0005031 // GO:0005515 // GO:0004888 // GO:0004888 // GO:0005031 // GO:0004888 // GO:0004888 // GO:0005031 // GO:0004888 // GO:0004888 // GO:0005031 // GO:0005515 // GO:0004888	transmembrane signaling receptor activity // tumor necrosis factor-activated receptor activity // transmembrane signaling receptor activity // transmembrane signaling receptor activity // tumor necrosis factor-activated receptor activity // transmembrane signaling receptor activity // transmembrane signaling receptor activity // tumor necrosis factor-activated receptor activity // transmembrane s…	traceable author statement // inferred from reviewed computational analysis // inferred from electronic annotation // traceable author statement // inferred from reviewed computational analysis // inferred from electronic annotation // traceable author statement // inferred from reviewed computational analysis // inferred from electronic annotation // traceable author statement // inferred from r…	---	---	Pfam // Pfam	IPR001368 // IPR001368	TNFR/NGFR cysteine-rich region // TNFR/NGFR cysteine-rich region	main				ENST00000364265
TC01000155.hg.1	5.90344	5.95981	5.90654	5.93917	5.88692	5.99128	5.96672	5.93862	5.92961	5.98383	5.95664	5.91927	TNFRSF1B	tumor necrosis factor receptor superfamily, member 1B (TNFRSF1B), mRNA.	NM_001066	RefSeq	coding	1p36.22 // --- // 1p36.22 // 1p36.22 // 1p36.22 // 1p36.22 // 1p36.22 // 1p36.22 // --- // --- // ---	chr1	+	12227060	12269285	GO:0006915 // GO:0006954 // GO:0006955 // GO:0050728 // GO:0050779 // GO:0051044 // GO:0071222 // GO:0071363 // GO:0007166 // GO:0008219 // GO:0032496 // GO:0033209 // GO:0006915 // GO:0006954 // GO:0006955 // GO:0050728 // GO:0050779 // GO:0051044 // GO:0071222 // GO:0071363 // GO:0007166 // GO:0008219 // GO:0032496 // GO:0033209 // GO:0006915 // GO:0006954 // GO:0033209 // GO:0050728 // GO:0050…	apoptotic process // inflammatory response // immune response // negative regulation of inflammatory response // RNA destabilization // positive regulation of membrane protein ectodomain proteolysis // cellular response to lipopolysaccharide // cellular response to growth factor stimulus // cell surface receptor signaling pathway // cell death // response to lipopolysaccharide // tumor necrosis f…	inferred from electronic annotation // inferred from electronic annotation // inferred from electronic annotation // inferred from electronic annotation // inferred from electronic annotation // inferred from mutant phenotype // inferred from mutant phenotype // inferred from electronic annotation // inferred from electronic annotation // inferred from electronic annotation // inferred from elect…	GO:0005576 // GO:0005634 // GO:0005886 // GO:0016021 // GO:0043025 // GO:0043196 // GO:0045121 // GO:0048471 // GO:0016020 // GO:0030424 // GO:0045121 // GO:0005576 // GO:0005634 // GO:0005886 // GO:0016021 // GO:0043025 // GO:0043196 // GO:0045121 // GO:0048471 // GO:0016020 // GO:0030424 // GO:0045121 // GO:0005576 // GO:0005886 // GO:0016021 // GO:0045121 // GO:0005576 // GO:0005634 // GO:0005…	extracellular region // nucleus // plasma membrane // integral to membrane // neuronal cell body // varicosity // membrane raft // perinuclear region of cytoplasm // membrane // axon // membrane raft // extracellular region // nucleus // plasma membrane // integral to membrane // neuronal cell body // varicosity // membrane raft // perinuclear region of cytoplasm // membrane // axon // membrane r…	inferred from electronic annotation // inferred from electronic annotation // inferred from electronic annotation // inferred from electronic annotation // inferred from electronic annotation // inferred from electronic annotation // inferred from direct assay // inferred from electronic annotation // inferred from electronic annotation // inferred from electronic annotation // inferred from elec…	GO:0005031 // GO:0005515 // GO:0031625 // GO:0005031 // GO:0005031 // GO:0005515 // GO:0031625 // GO:0005515 // GO:0005031 // GO:0005031 // GO:0005515 // GO:0031625 // GO:0005488 // GO:0005031 // GO:0005515 // GO:0031625 // GO:0005031 // GO:0005031 // GO:0005515 // GO:0031625 // GO:0005515 // GO:0005031 // GO:0005031 // GO:0005515 // GO:0031625 // GO:0005031 // GO:0005515 // GO:0031625 // GO:0005…	tumor necrosis factor-activated receptor activity // protein binding // ubiquitin protein ligase binding // tumor necrosis factor-activated receptor activity // tumor necrosis factor-activated receptor activity // protein binding // ubiquitin protein ligase binding // protein binding // tumor necrosis factor-activated receptor activity // tumor necrosis factor-activated receptor activity // prote…	inferred from electronic annotation // inferred from physical interaction // inferred from physical interaction // traceable author statement // inferred from electronic annotation // inferred from physical interaction // inferred from physical interaction // inferred from electronic annotation // traceable author statement // inferred from electronic annotation // inferred from physical interact…	GenMAPP // GenMAPP // GenMAPP // GenMAPP // GenMAPP // GenMAPP // GenMAPP // GenMAPP // GenMAPP // GenMAPP // GenMAPP // GenMAPP // GenMAPP // GenMAPP // GenMAPP // GenMAPP // GenMAPP // GenMAPP // GenMAPP // GenMAPP	Apoptosis // Apoptosis_GenMAPP // Apoptosis_KEGG // Inflammatory_Response_Pathway // Apoptosis // Apoptosis_GenMAPP // Apoptosis_KEGG // Inflammatory_Response_Pathway // Apoptosis // Apoptosis_GenMAPP // Apoptosis_KEGG // Inflammatory_Response_Pathway // Apoptosis // Apoptosis_GenMAPP // Apoptosis_KEGG // Inflammatory_Response_Pathway // Apoptosis // Apoptosis_GenMAPP // Apoptosis_KEGG // Inflamm…	Pfam // Pfam // Pfam	IPR001368 // IPR001368 // IPR001368	TNFR/NGFR cysteine-rich region // TNFR/NGFR cysteine-rich region // TNFR/NGFR cysteine-rich region	main		n334414
TC01000156.hg.1	3.98918	4.07302	4.04033	3.99885	4.00131	3.96852	3.99477	4.03756	3.99525	4.00408	4.00749	4.01372	VPS13D	vacuolar protein sorting 13 homolog D (S. cerevisiae) (VPS13D), transcript variant 1, mRNA.	NM_015378	RefSeq	coding	1p36.22 // 1p36.22 // 1p36.22 // 1p36.22 // 1p36.22 // 1p36.22 // 1p36.22 // --- // --- // --- // --- // --- // --- // --- // --- // --- // --- // --- // --- // --- // ---	chr1	+	12290113	12572099	GO:0008104 // GO:0008104 // GO:0008104 // GO:0008104	protein localization // protein localization // protein localization // protein localization	inferred from electronic annotation // inferred from electronic annotation // inferred from electronic annotation // inferred from electronic annotation	---	---	---	GO:0005515 // GO:0005515	protein binding // protein binding	inferred from electronic annotation // inferred from electronic annotation	---	---	Pfam // Pfam // Pfam // Pfam	IPR000449 // IPR009543 // IPR000449 // IPR009543	Ubiquitin-associated/translation elongation factor EF1B, N-terminal // Vacuolar protein sorting-associated protein 13 domain // Ubiquitin-associated/translation elongation factor EF1B, N-terminal // Vacuolar protein sorting-associated protein 13 domain	main		NR_003022;n326705
TC01000157.hg.1	3.26731	3.11403	3.07731	3.39236	3.42288	3.39926	3.28206	3.36692	3.22526	3.33928	3.29919	3.11974	SNORA59B	small nucleolar RNA, H/ACA box 59B (SNORA59B), small nucleolar RNA.	NR_003022	RefSeq	noncoding	17p11.2 // 1p36.21 // 17p11.2 // 1p36.21	chr1	+	12567300	12567451	---	---	---	---	---	---	---	---	---	---	---	---	---	---	main		VPS13D
TC01000158.hg.1	5.67265	5.78617	5.67561	5.70349	5.79273	5.74129	5.59077	5.56856	5.3811	5.61223	5.50042	5.59809		havana:lincRNA chromosome:GRCh37:1:12587766:12588462:1 gene:ENSG00000229484 gene_biotype:lincRNA transcript_biotype:lincRNA	ENST00000416696	ENSEMBL	noncoding	--- // ---	chr1	+	12587766	12588462	---	---	---	---	---	---	---	---	---	---	---	---	---	---	main
TC01000159.hg.1	3.57853	3.32352	3.58877	3.80821	3.74463	3.58577	3.54036	3.49306	3.61079	3.67548	3.4516	3.51349	AADACL4	arylacetamide deacetylase-like 4 (AADACL4), mRNA.	NM_001013630	RefSeq	coding	1p36.21 // 1p36.21 // ---	chr1	+	12704566	12727097	GO:0008152 // GO:0008152 // GO:0008152	metabolic process // metabolic process // metabolic process	inferred from electronic annotation // inferred from electronic annotation // inferred from electronic annotation	GO:0016021 // GO:0016020 // GO:0016021 // GO:0016020 // GO:0016021 // GO:0016020	integral to membrane // membrane // integral to membrane // membrane // integral to membrane // membrane	inferred from electronic annotation // inferred from electronic annotation // inferred from electronic annotation // inferred from electronic annotation // inferred from electronic annotation // inferred from electronic annotation	GO:0004091 // GO:0016787 // GO:0004091 // GO:0016787 // GO:0004091 // GO:0016787	carboxylesterase activity // hydrolase activity // carboxylesterase activity // hydrolase activity // carboxylesterase activity // hydrolase activity	inferred from electronic annotation // inferred from electronic annotation // inferred from electronic annotation // inferred from electronic annotation // inferred from electronic annotation // inferred from electronic annotation	---	---	Pfam	IPR013094	Alpha/beta hydrolase fold-3	main
TC01000160.hg.1	3.98901	3.77243	3.83602	3.94467	4.04332	4.0792	3.95795	4.20599	3.98536	4.31484	3.97842	3.95082	AADACL3	arylacetamide deacetylase-like 3 (AADACL3), transcript variant 2, mRNA.	NM_001103169	RefSeq	coding	1p36.21 // 1p36.21 // 1p36.21 // 1p36.21 // --- // ---	chr1	+	12776118	12788726	GO:0008152 // GO:0008152 // GO:0008152 // GO:0008152 // GO:0008152	metabolic process // metabolic process // metabolic process // metabolic process // metabolic process	inferred from electronic annotation // inferred from electronic annotation // inferred from electronic annotation // inferred from electronic annotation // inferred from electronic annotation	---	---	---	GO:0016787 // GO:0016787 // GO:0016787 // GO:0016787 // GO:0016787	hydrolase activity // hydrolase activity // hydrolase activity // hydrolase activity // hydrolase activity	inferred from electronic annotation // inferred from electronic annotation // inferred from electronic annotation // inferred from electronic annotation // inferred from electronic annotation	---	---	Pfam // Pfam	IPR013094 // IPR013094	Alpha/beta hydrolase fold-3 // Alpha/beta hydrolase fold-3	main
TC01000161.hg.1	3.74017	3.79099	3.36412	3.6594	3.61654	3.60587	3.90544	3.71236	3.22491	3.80926	3.67558	3.65103		ncrna:snoRNA chromosome:GRCh37:1:12799693:12799796:1 gene:ENSG00000238771 gene_biotype:snoRNA transcript_biotype:snoRNA	ENST00000458803	ENSEMBL	noncoding	---	chr1	+	12799693	12799796	---	---	---	---	---	---	---	---	---	---	---	---	---	---	main			C1orf158 6367bp
TC01000162.hg.1	3.24124	3.20185	3.23329	3.20366	3.16346	3.34958	3.26655	3.21995	3.16068	3.21525	3.26989	3.25141	C1orf158	chromosome 1 open reading frame 158 (C1orf158), mRNA.	NM_152290	RefSeq	coding	1p36.21 // 1p36.21 // 1p36.21 // 1p36.21 // 1p36.21 // --- // --- // ---	chr1	+	12806163	12823847	---	---	---	---	---	---	---	---	---	---	---	---	---	---	main	ENST00000458803 6367bp	n337720
TC01000163.hg.1	4.79876	4.54296	4.66622	4.73068	4.7733	4.88725	4.97632	4.75976	4.90929	4.87309	4.78766	4.71468	PRAMEF12	PRAME family member 12 (PRAMEF12), mRNA.	NM_001080830	RefSeq	coding	1p36.21 // 1p36.21 // ---	chr1	+	12834984	12838049	GO:0008284 // GO:0043066 // GO:0045596 // GO:0045892 // GO:0048387 // GO:0008284 // GO:0043066 // GO:0045596 // GO:0045892 // GO:0048387 // GO:0043066 // GO:0008284 // GO:0045892 // GO:0045596 // GO:0048387	positive regulation of cell proliferation // negative regulation of apoptotic process // negative regulation of cell differentiation // negative regulation of transcription, DNA-dependent // negative regulation of retinoic acid receptor signaling pathway // positive regulation of cell proliferation // negative regulation of apoptotic process // negative regulation of cell differentiation // negat…	inferred from electronic annotation // inferred from electronic annotation // inferred from electronic annotation // inferred from electronic annotation // inferred from electronic annotation // inferred from electronic annotation // inferred from electronic annotation // inferred from electronic annotation // inferred from electronic annotation // inferred from electronic annotation // inferred …	---	---	---	GO:0042974 // GO:0042974 // GO:0042974	retinoic acid receptor binding // retinoic acid receptor binding // retinoic acid receptor binding	inferred from electronic annotation // inferred from electronic annotation // inferred from electronic annotation	---	---	---	---	---	main
TC01000164.hg.1	3.40493	3.35449	3.31767	3.45416	3.52159	3.61376	3.36967	3.28376	3.53668	3.27122	3.35252	3.40318	PRAMEF1	PRAME family member 1 (PRAMEF1), mRNA.	NM_023013	RefSeq	coding	1p36.21 // 1p36.21 // 1p36.21 // 1p36.21 // --- // ---	chr1	+	12851546	12856777	GO:0008284 // GO:0043066 // GO:0045596 // GO:0045892 // GO:0048387 // GO:0008284 // GO:0043066 // GO:0045596 // GO:0045892 // GO:0048387 // GO:0008284 // GO:0043066 // GO:0045596 // GO:0045892 // GO:0048387 // GO:0008284 // GO:0043066 // GO:0045596 // GO:0045892 // GO:0048387 // GO:0043066 // GO:0008284 // GO:0045892 // GO:0045596 // GO:0048387	positive regulation of cell proliferation // negative regulation of apoptotic process // negative regulation of cell differentiation // negative regulation of transcription, DNA-dependent // negative regulation of retinoic acid receptor signaling pathway // positive regulation of cell proliferation // negative regulation of apoptotic process // negative regulation of cell differentiation // negat…	inferred from electronic annotation // inferred from electronic annotation // inferred from electronic annotation // inferred from electronic annotation // inferred from electronic annotation // inferred from electronic annotation // inferred from electronic annotation // inferred from electronic annotation // inferred from electronic annotation // inferred from electronic annotation // inferred …	---	---	---	GO:0042974 // GO:0042974 // GO:0042974 // GO:0042974 // GO:0042974	retinoic acid receptor binding // retinoic acid receptor binding // retinoic acid receptor binding // retinoic acid receptor binding // retinoic acid receptor binding	inferred from electronic annotation // inferred from electronic annotation // inferred from electronic annotation // inferred from electronic annotation // inferred from electronic annotation	---	---	---	---	---	main
TC01000165.hg.1	3.3063	3.2181	3.21412	3.18016	3.17946	3.37017	3.29011	3.22974	3.21425	3.20889	3.2276	3.13298	PRAMEF2	PRAME family member 2 (PRAMEF2), mRNA.	NM_023014	RefSeq	coding	1p36.21 // 1p36.21 // 1p36.21 // ---	chr1	+	12916941	12921764	GO:0008284 // GO:0043066 // GO:0045596 // GO:0045892 // GO:0048387 // GO:0008284 // GO:0043066 // GO:0045596 // GO:0045892 // GO:0048387 // GO:0008284 // GO:0043066 // GO:0045596 // GO:0045892 // GO:0048387 // GO:0043066 // GO:0008284 // GO:0045892 // GO:0045596 // GO:0048387	positive regulation of cell proliferation // negative regulation of apoptotic process // negative regulation of cell differentiation // negative regulation of transcription, DNA-dependent // negative regulation of retinoic acid receptor signaling pathway // positive regulation of cell proliferation // negative regulation of apoptotic process // negative regulation of cell differentiation // negat…	inferred from electronic annotation // inferred from electronic annotation // inferred from electronic annotation // inferred from electronic annotation // inferred from electronic annotation // inferred from electronic annotation // inferred from electronic annotation // inferred from electronic annotation // inferred from electronic annotation // inferred from electronic annotation // inferred …	---	---	---	GO:0042974 // GO:0042974 // GO:0042974 // GO:0042974	retinoic acid receptor binding // retinoic acid receptor binding // retinoic acid receptor binding // retinoic acid receptor binding	inferred from electronic annotation // inferred from electronic annotation // inferred from electronic annotation // inferred from electronic annotation	---	---	---	---	---	main
TC01000166.hg.1	3.45573	3.43681	3.47004	3.76679	3.57537	3.5218	3.67486	3.64657	3.79161	3.66785	3.64516	3.53801	PRAMEF8	PRAME family member 8 (PRAMEF8), mRNA.	NM_001012276	RefSeq	coding	1p36.21 // 1p36.21 // 1p36.21 // 1p36.21 // 1p36.21 // ---	chr1	+	12976450	12980569	GO:0008284 // GO:0043066 // GO:0045596 // GO:0045892 // GO:0048387 // GO:0008284 // GO:0043066 // GO:0045596 // GO:0045892 // GO:0048387 // GO:0008284 // GO:0043066 // GO:0045596 // GO:0045892 // GO:0048387 // GO:0008284 // GO:0043066 // GO:0045596 // GO:0045892 // GO:0048387 // GO:0008284 // GO:0043066 // GO:0045596 // GO:0045892 // GO:0048387 // GO:0043066 // GO:0008284 // GO:0045892 // GO:0045…	positive regulation of cell proliferation // negative regulation of apoptotic process // negative regulation of cell differentiation // negative regulation of transcription, DNA-dependent // negative regulation of retinoic acid receptor signaling pathway // positive regulation of cell proliferation // negative regulation of apoptotic process // negative regulation of cell differentiation // negat…	inferred from electronic annotation // inferred from electronic annotation // inferred from electronic annotation // inferred from electronic annotation // inferred from electronic annotation // inferred from electronic annotation // inferred from electronic annotation // inferred from electronic annotation // inferred from electronic annotation // inferred from electronic annotation // inferred …	---	---	---	GO:0042974 // GO:0042974 // GO:0042974 // GO:0042974 // GO:0042974 // GO:0042974	retinoic acid receptor binding // retinoic acid receptor binding // retinoic acid receptor binding // retinoic acid receptor binding // retinoic acid receptor binding // retinoic acid receptor binding	inferred from electronic annotation // inferred from electronic annotation // inferred from electronic annotation // inferred from electronic annotation // inferred from electronic annotation // inferred from electronic annotation	---	---	---	---	---	main			ENST00000384703 1805bp
TC01000167.hg.1	2.16881	2.18613	2.44239	2.11703	2.15054	1.97148	1.87274	2.00265	2.07779	1.99933	2.10435	1.98483		ncrna:snRNA chromosome:GRCh37:1:12982374:12982480:1 gene:ENSG00000207434 gene_biotype:snRNA transcript_biotype:snRNA	ENST00000384703	ENSEMBL	noncoding	---	chr1	+	12982374	12982480	---	---	---	---	---	---	---	---	---	---	---	---	---	---	main	PRAMEF8 1805bp
TC01000168.hg.1	3.97058	3.93412	3.83435	4.04718	4.00415	3.98881	3.88501	4.0764	3.88435	4.29023	3.96149	3.88045	PRAMEF22	PRAME family member 22 (PRAMEF22), mRNA.	NM_001100631	RefSeq	coding	1p36.21 // 1p36.21 // ---	chr1	+	13035543	13038381	GO:0008284 // GO:0043066 // GO:0045596 // GO:0045892 // GO:0048387 // GO:0008284 // GO:0043066 // GO:0045596 // GO:0045892 // GO:0048387 // GO:0043066 // GO:0008284 // GO:0045892 // GO:0045596 // GO:0048387	positive regulation of cell proliferation // negative regulation of apoptotic process // negative regulation of cell differentiation // negative regulation of transcription, DNA-dependent // negative regulation of retinoic acid receptor signaling pathway // positive regulation of cell proliferation // negative regulation of apoptotic process // negative regulation of cell differentiation // negat…	inferred from electronic annotation // inferred from electronic annotation // inferred from electronic annotation // inferred from electronic annotation // inferred from electronic annotation // inferred from electronic annotation // inferred from electronic annotation // inferred from electronic annotation // inferred from electronic annotation // inferred from electronic annotation // inferred …	---	---	---	GO:0042974 // GO:0042974 // GO:0042974	retinoic acid receptor binding // retinoic acid receptor binding // retinoic acid receptor binding	inferred from electronic annotation // inferred from electronic annotation // inferred from electronic annotation	---	---	---	---	---	main
TC01000169.hg.1	3.33297	3.76946	3.4536	3.47958	3.86464	3.447	3.59652	3.54125	3.40421	3.76921	3.68552	3.70544		havana:lincRNA chromosome:GRCh37:1:13146777:13147256:1 gene:ENSG00000233336 gene_biotype:lincRNA transcript_biotype:lincRNA	ENST00000437631	ENSEMBL	noncoding	--- // ---	chr1	+	13146777	13147256	---	---	---	---	---	---	---	---	---	---	---	---	---	---	main
TC01000170.hg.1	3.39119	3.62272	3.6016	3.72206	3.64832	3.67216	3.59826	3.79993	3.60407	3.73664	3.81887	3.66135	PRAMEF5	PRAME family member 5, mRNA (cDNA clone MGC:120475 IMAGE:40025152), complete cds.	BC101344	GenBank	coding	1p36.21 // 1p36.21 // 1p36.21 // 1p36.21 // 1p36.21 // ---	chr1	+	13359819	13369057	GO:0008284 // GO:0043066 // GO:0045596 // GO:0045892 // GO:0048387 // GO:0008284 // GO:0043066 // GO:0045596 // GO:0045892 // GO:0048387 // GO:0008284 // GO:0043066 // GO:0045596 // GO:0045892 // GO:0048387 // GO:0008284 // GO:0043066 // GO:0045596 // GO:0045892 // GO:0048387 // GO:0008284 // GO:0043066 // GO:0045596 // GO:0045892 // GO:0048387 // GO:0043066 // GO:0008284 // GO:0045892 // GO:0045…	positive regulation of cell proliferation // negative regulation of apoptotic process // negative regulation of cell differentiation // negative regulation of transcription, DNA-dependent // negative regulation of retinoic acid receptor signaling pathway // positive regulation of cell proliferation // negative regulation of apoptotic process // negative regulation of cell differentiation // negat…	inferred from electronic annotation // inferred from electronic annotation // inferred from electronic annotation // inferred from electronic annotation // inferred from electronic annotation // inferred from electronic annotation // inferred from electronic annotation // inferred from electronic annotation // inferred from electronic annotation // inferred from electronic annotation // inferred …	---	---	---	GO:0042974 // GO:0042974 // GO:0042974 // GO:0042974 // GO:0042974 // GO:0042974	retinoic acid receptor binding // retinoic acid receptor binding // retinoic acid receptor binding // retinoic acid receptor binding // retinoic acid receptor binding // retinoic acid receptor binding	inferred from electronic annotation // inferred from electronic annotation // inferred from electronic annotation // inferred from electronic annotation // inferred from electronic annotation // inferred from electronic annotation	---	---	---	---	---	main
TC01000171.hg.1	3.2571	3.3622	3.47416	3.38096	3.34936	3.4	3.35698	3.42503	3.30332	3.39072	3.45635	3.39101	PRAMEF9	PRAME family member 9 (PRAMEF9), mRNA.	NM_001010890	RefSeq	coding	1p36.21 // 1p36.21 // --- // --- // --- // 1p36.21 // 1p36.21 // 1p36.21 // 1p36.21 // 1p36.21 // 1p36.21 // ---	chr1	+	13421176	13428191	GO:0008284 // GO:0043066 // GO:0045596 // GO:0045892 // GO:0048387 // GO:0008284 // GO:0043066 // GO:0045596 // GO:0045892 // GO:0048387 // GO:0008284 // GO:0043066 // GO:0045596 // GO:0045892 // GO:0048387 // GO:0008284 // GO:0043066 // GO:0045596 // GO:0045892 // GO:0048387 // GO:0008284 // GO:0043066 // GO:0045596 // GO:0045892 // GO:0048387 // GO:0043066 // GO:0008284 // GO:0045892 // GO:0045…	positive regulation of cell proliferation // negative regulation of apoptotic process // negative regulation of cell differentiation // negative regulation of transcription, DNA-dependent // negative regulation of retinoic acid receptor signaling pathway // positive regulation of cell proliferation // negative regulation of apoptotic process // negative regulation of cell differentiation // negat…	inferred from electronic annotation // inferred from electronic annotation // inferred from electronic annotation // inferred from electronic annotation // inferred from electronic annotation // inferred from electronic annotation // inferred from electronic annotation // inferred from electronic annotation // inferred from electronic annotation // inferred from electronic annotation // inferred …	---	---	---	GO:0042974 // GO:0042974 // GO:0042974 // GO:0042974 // GO:0042974 // GO:0042974	retinoic acid receptor binding // retinoic acid receptor binding // retinoic acid receptor binding // retinoic acid receptor binding // retinoic acid receptor binding // retinoic acid receptor binding	inferred from electronic annotation // inferred from electronic annotation // inferred from electronic annotation // inferred from electronic annotation // inferred from electronic annotation // inferred from electronic annotation	---	---	---	---	---	main			ENST00000432559 1443bp
TC01000172.hg.1	3.46222	3.6996	3.48196	3.55967	3.87582	3.6114	3.61843	3.55177	3.36407	3.81267	3.6574	3.77973		havana:lincRNA chromosome:GRCh37:1:13429634:13430113:1 gene:ENSG00000228229 gene_biotype:lincRNA transcript_biotype:lincRNA	ENST00000432559	ENSEMBL	noncoding	--- // ---	chr1	+	13429634	13430107	---	---	---	---	---	---	---	---	---	---	---	---	---	---	main	PRAMEF9 1443bp
TC01000173.hg.1	4.78005	4.7322	4.70328	4.7604	4.53055	4.73807	4.87682	4.82407	4.73807	4.61106	4.86907	4.90851	PRAMEF16	PRAME family member 16 (PRAMEF16), mRNA.	NM_001045480	RefSeq	coding	1p36.21 // 1p36.21 // 1p36.21 // ---	chr1	+	13495254	13498260	GO:0008284 // GO:0043066 // GO:0045596 // GO:0045892 // GO:0048387 // GO:0008284 // GO:0043066 // GO:0045596 // GO:0045892 // GO:0048387 // GO:0008284 // GO:0043066 // GO:0045596 // GO:0045892 // GO:0048387 // GO:0043066 // GO:0008284 // GO:0045892 // GO:0045596 // GO:0048387	positive regulation of cell proliferation // negative regulation of apoptotic process // negative regulation of cell differentiation // negative regulation of transcription, DNA-dependent // negative regulation of retinoic acid receptor signaling pathway // positive regulation of cell proliferation // negative regulation of apoptotic process // negative regulation of cell differentiation // negat…	inferred from electronic annotation // inferred from electronic annotation // inferred from electronic annotation // inferred from electronic annotation // inferred from electronic annotation // inferred from electronic annotation // inferred from electronic annotation // inferred from electronic annotation // inferred from electronic annotation // inferred from electronic annotation // inferred …	---	---	---	GO:0042974 // GO:0042974 // GO:0042974 // GO:0042974	retinoic acid receptor binding // retinoic acid receptor binding // retinoic acid receptor binding // retinoic acid receptor binding	inferred from electronic annotation // inferred from electronic annotation // inferred from electronic annotation // inferred from electronic annotation	---	---	---	---	---	main
TC01000174.hg.1	4.1921	4.11169	4.05567	4.22536	4.27394	4.23684	4.11551	4.15761	4.15489	4.28692	4.25072	4.20812	PRAMEF21	PRAME family member 21 (PRAMEF21), mRNA.	NM_001100114	RefSeq	coding	1p36.21 // 1p36.21 // 1p36.21 // 1p36.21 // 1p36.21 // 1p36.21 // ---	chr1	+	13516066	13526943	GO:0008284 // GO:0043066 // GO:0045596 // GO:0045892 // GO:0048387 // GO:0008284 // GO:0043066 // GO:0045596 // GO:0045892 // GO:0048387 // GO:0008284 // GO:0043066 // GO:0045596 // GO:0045892 // GO:0048387 // GO:0008284 // GO:0043066 // GO:0045596 // GO:0045892 // GO:0048387 // GO:0043066 // GO:0008284 // GO:0045892 // GO:0045596 // GO:0048387	positive regulation of cell proliferation // negative regulation of apoptotic process // negative regulation of cell differentiation // negative regulation of transcription, DNA-dependent // negative regulation of retinoic acid receptor signaling pathway // positive regulation of cell proliferation // negative regulation of apoptotic process // negative regulation of cell differentiation // negat…	inferred from electronic annotation // inferred from electronic annotation // inferred from electronic annotation // inferred from electronic annotation // inferred from electronic annotation // inferred from electronic annotation // inferred from electronic annotation // inferred from electronic annotation // inferred from electronic annotation // inferred from electronic annotation // inferred …	---	---	---	GO:0042974 // GO:0042974 // GO:0042974 // GO:0042974 // GO:0042974	retinoic acid receptor binding // retinoic acid receptor binding // retinoic acid receptor binding // retinoic acid receptor binding // retinoic acid receptor binding	inferred from electronic annotation // inferred from electronic annotation // inferred from electronic annotation // inferred from electronic annotation // inferred from electronic annotation	---	---	---	---	---	main		n326701
TC01000175.hg.1	4.26952	4.13716	4.31347	4.37085	4.17222	4.27271	4.43508	4.43448	4.45336	4.51003	4.3619	4.23725	PRAMEF10	PRAME family member 10, mRNA (cDNA clone MGC:138415 IMAGE:8327678), complete cds.	BC112210	GenBank	coding	1p36.21 // 1p36.21	chr1	+	13629938	13635299	GO:0008284 // GO:0043066 // GO:0045596 // GO:0045892 // GO:0048387 // GO:0008284 // GO:0043066 // GO:0045596 // GO:0045892 // GO:0048387	positive regulation of cell proliferation // negative regulation of apoptotic process // negative regulation of cell differentiation // negative regulation of transcription, DNA-dependent // negative regulation of retinoic acid receptor signaling pathway // positive regulation of cell proliferation // negative regulation of apoptotic process // negative regulation of cell differentiation // negat…	inferred from electronic annotation // inferred from electronic annotation // inferred from electronic annotation // inferred from electronic annotation // inferred from electronic annotation // inferred from electronic annotation // inferred from electronic annotation // inferred from electronic annotation // inferred from electronic annotation // inferred from electronic annotation	---	---	---	GO:0042974 // GO:0042974	retinoic acid receptor binding // retinoic acid receptor binding	inferred from electronic annotation // inferred from electronic annotation	---	---	---	---	---	main		TCONS_l2_00001979-XLOC_l2_000068
TC01000176.hg.1	3.49313	3.58183	3.67848	3.58821	3.59247	3.65017	3.61793	3.5925	3.53595	3.58908	3.71789	3.63165	PRAMEF9	PRAME family member 9 (PRAMEF9), mRNA.	NM_001010890	RefSeq	coding	1p36.21 // 1p36.21 // --- // --- // --- // 1p36.21 // 1p36.21 // 1p36.21 // 1p36.21 // 1p36.21 // 1p36.21 // 1p36.21 // 1p36.21 // ---	chr1	+	13641973	13648988	GO:0008284 // GO:0043066 // GO:0045596 // GO:0045892 // GO:0048387 // GO:0008284 // GO:0043066 // GO:0045596 // GO:0045892 // GO:0048387 // GO:0008284 // GO:0043066 // GO:0045596 // GO:0045892 // GO:0048387 // GO:0008284 // GO:0043066 // GO:0045596 // GO:0045892 // GO:0048387 // GO:0008284 // GO:0043066 // GO:0045596 // GO:0045892 // GO:0048387 // GO:0043066 // GO:0008284 // GO:0045892 // GO:0045…	positive regulation of cell proliferation // negative regulation of apoptotic process // negative regulation of cell differentiation // negative regulation of transcription, DNA-dependent // negative regulation of retinoic acid receptor signaling pathway // positive regulation of cell proliferation // negative regulation of apoptotic process // negative regulation of cell differentiation // negat…	inferred from electronic annotation // inferred from electronic annotation // inferred from electronic annotation // inferred from electronic annotation // inferred from electronic annotation // inferred from electronic annotation // inferred from electronic annotation // inferred from electronic annotation // inferred from electronic annotation // inferred from electronic annotation // inferred …	---	---	---	GO:0042974 // GO:0042974 // GO:0042974 // GO:0042974 // GO:0042974 // GO:0042974	retinoic acid receptor binding // retinoic acid receptor binding // retinoic acid receptor binding // retinoic acid receptor binding // retinoic acid receptor binding // retinoic acid receptor binding	inferred from electronic annotation // inferred from electronic annotation // inferred from electronic annotation // inferred from electronic annotation // inferred from electronic annotation // inferred from electronic annotation	---	---	---	---	---	main	TCONS_l2_00001979-XLOC_l2_000068 6675bp		ENST00000417907 1443bp
TC01000177.hg.1	3.46222	3.69568	3.4677	3.5633	3.86854	3.58472	3.59964	3.55204	3.36407	3.82292	3.67601	3.78036		[retired] cdna:putative chromosome:GRCh37:1:13650431:13650910:1 gene:ENSG00000236652 gene_biotype:antisense transcript_biotype:antisense	ENST00000417907	ENSEMBL	noncoding	---	chr1	+	13650431	13650910	---	---	---	---	---	---	---	---	---	---	---	---	---	---	main	PRAMEF9 1443bp
TC01000178.hg.1	3.24842	3.00408	3.24117	3.17526	2.97082	3.23345	3.36287	3.40264	3.23609	3.11167	3.48596	3.33439	PRAMEF17	PRAME family member 17 (PRAMEF17), mRNA.	NM_001099851	RefSeq	coding	1p36.21 // 1p36.21 // 1p36.21 // ---	chr1	+	13716088	13719089	GO:0008284 // GO:0043066 // GO:0045596 // GO:0045892 // GO:0048387 // GO:0008284 // GO:0043066 // GO:0045596 // GO:0045892 // GO:0048387 // GO:0008284 // GO:0043066 // GO:0045596 // GO:0045892 // GO:0048387 // GO:0043066 // GO:0008284 // GO:0045892 // GO:0045596 // GO:0048387	positive regulation of cell proliferation // negative regulation of apoptotic process // negative regulation of cell differentiation // negative regulation of transcription, DNA-dependent // negative regulation of retinoic acid receptor signaling pathway // positive regulation of cell proliferation // negative regulation of apoptotic process // negative regulation of cell differentiation // negat…	inferred from electronic annotation // inferred from electronic annotation // inferred from electronic annotation // inferred from electronic annotation // inferred from electronic annotation // inferred from electronic annotation // inferred from electronic annotation // inferred from electronic annotation // inferred from electronic annotation // inferred from electronic annotation // inferred …	---	---	---	GO:0042974 // GO:0042974 // GO:0042974 // GO:0042974	retinoic acid receptor binding // retinoic acid receptor binding // retinoic acid receptor binding // retinoic acid receptor binding	inferred from electronic annotation // inferred from electronic annotation // inferred from electronic annotation // inferred from electronic annotation	---	---	---	---	---	main
TC01000179.hg.1	4.17864	4.25565	4.11707	4.25641	4.29457	4.20696	4.11451	4.10835	4.12739	4.28052	4.25028	4.17518	PRAMEF20	PRAME family member 20 (PRAMEF20), mRNA.	NM_001099852	RefSeq	coding	1p36.21 // 1p36.21 // 1p36.21 // 1p36.21 // ---	chr1	+	13736907	13747803	GO:0008284 // GO:0043066 // GO:0045596 // GO:0045892 // GO:0048387 // GO:0008284 // GO:0043066 // GO:0045596 // GO:0045892 // GO:0048387 // GO:0008284 // GO:0043066 // GO:0045596 // GO:0045892 // GO:0048387 // GO:0043066 // GO:0008284 // GO:0045892 // GO:0045596 // GO:0048387	positive regulation of cell proliferation // negative regulation of apoptotic process // negative regulation of cell differentiation // negative regulation of transcription, DNA-dependent // negative regulation of retinoic acid receptor signaling pathway // positive regulation of cell proliferation // negative regulation of apoptotic process // negative regulation of cell differentiation // negat…	inferred from electronic annotation // inferred from electronic annotation // inferred from electronic annotation // inferred from electronic annotation // inferred from electronic annotation // inferred from electronic annotation // inferred from electronic annotation // inferred from electronic annotation // inferred from electronic annotation // inferred from electronic annotation // inferred …	---	---	---	GO:0042974 // GO:0042974 // GO:0042974 // GO:0042974	retinoic acid receptor binding // retinoic acid receptor binding // retinoic acid receptor binding // retinoic acid receptor binding	inferred from electronic annotation // inferred from electronic annotation // inferred from electronic annotation // inferred from electronic annotation	---	---	---	---	---	main
TC01000180.hg.1	4.42594	4.15053	4.48921	4.34337	4.26316	4.45102	4.39977	4.37155	4.51079	4.52905	4.31831	4.42265	OTTHUMG00000007920	cdna:all chromosome:VEGA52:1:13839715:13842765:1 Gene:OTTHUMG00000007920	OTTHUMT00000021795	Havana transcript	noncoding	--- // ---	chr1	+	13839715	13842765	---	---	---	---	---	---	---	---	---	---	---	---	---	---	main				LRRC38
TC01000181.hg.1	4.665	4.55957	4.61589	4.61782	4.56361	4.65165	4.62967	4.61912	4.60338	4.63365	4.59037	4.65367	PDPN	podoplanin (PDPN), transcript variant 3, mRNA.	NM_001006624	RefSeq	coding	1p36.21 // 1p36.21 // 1p36.21 // 1p36.21 // 1p36.21 // 1p36.21 // 1p36.21 // 1p36.21 // 1p36.21 // 1p36.21 // 1p36.21 // 1p36.21 // --- // --- // --- // --- // --- // --- // --- // --- // --- // ---	chr1	+	13909960	13944452	GO:0000902 // GO:0001946 // GO:0006693 // GO:0006833 // GO:0006865 // GO:0006928 // GO:0006954 // GO:0007049 // GO:0007165 // GO:0007399 // GO:0008283 // GO:0008360 // GO:0009790 // GO:0010572 // GO:0015884 // GO:0016337 // GO:0030324 // GO:0030335 // GO:0035239 // GO:0048286 // GO:0051272 // GO:0055093 // GO:0000902 // GO:0001946 // GO:0007155 // GO:0007275 // GO:0030324 // GO:0051272 // GO:0000…	cell morphogenesis // lymphangiogenesis // prostaglandin metabolic process // water transport // amino acid transport // cellular component movement // inflammatory response // cell cycle // signal transduction // nervous system development // cell proliferation // regulation of cell shape // embryo development // positive regulation of platelet activation // folic acid transport // cell-cell adh…	inferred from sequence or structural similarity // inferred from sequence or structural similarity // inferred from electronic annotation // inferred from sequence or structural similarity // inferred from sequence or structural similarity // inferred from electronic annotation // inferred from electronic annotation // inferred from electronic annotation // inferred from electronic annotation // …	GO:0001726 // GO:0005886 // GO:0005887 // GO:0016324 // GO:0030027 // GO:0030175 // GO:0031258 // GO:0031527 // GO:0031528 // GO:0032587 // GO:0001726 // GO:0005886 // GO:0016020 // GO:0016021 // GO:0030027 // GO:0030175 // GO:0042995 // GO:0001726 // GO:0005886 // GO:0005887 // GO:0016324 // GO:0030027 // GO:0030175 // GO:0031258 // GO:0031527 // GO:0031528 // GO:0032587 // GO:0001726 // GO:0005…	ruffle // plasma membrane // integral to plasma membrane // apical plasma membrane // lamellipodium // filopodium // lamellipodium membrane // filopodium membrane // microvillus membrane // ruffle membrane // ruffle // plasma membrane // membrane // integral to membrane // lamellipodium // filopodium // cell projection // ruffle // plasma membrane // integral to plasma membrane // apical plasma m…	inferred from sequence or structural similarity // inferred from sequence or structural similarity // traceable author statement // inferred from electronic annotation // inferred from sequence or structural similarity // inferred from sequence or structural similarity // inferred from electronic annotation // inferred from electronic annotation // inferred from electronic annotation // inferred …	GO:0005372 // GO:0008517 // GO:0015171 // GO:0015250 // GO:0005372 // GO:0008517 // GO:0015171 // GO:0015250 // GO:0005372 // GO:0008517 // GO:0015171 // GO:0015250 // GO:0005372 // GO:0008517 // GO:0015171 // GO:0015250 // GO:0005372 // GO:0008517 // GO:0015171 // GO:0015250 // GO:0005372 // GO:0008517 // GO:0015171 // GO:0015250 // GO:0005372 // GO:0008517 // GO:0015171 // GO:0015250 // GO:0005…	water transmembrane transporter activity // folic acid transporter activity // amino acid transmembrane transporter activity // water channel activity // water transmembrane transporter activity // folic acid transporter activity // amino acid transmembrane transporter activity // water channel activity // water transmembrane transporter activity // folic acid transporter activity // amino acid t…	inferred from sequence or structural similarity // inferred from sequence or structural similarity // inferred from sequence or structural similarity // inferred from sequence or structural similarity // inferred from sequence or structural similarity // inferred from sequence or structural similarity // inferred from sequence or structural similarity // inferred from sequence or structural simil…	---	---	Pfam // Pfam // Pfam // Pfam // Pfam // Pfam // Pfam	IPR008783 // IPR008783 // IPR008783 // IPR008783 // IPR008783 // IPR008783 // IPR008783	Podoplanin // Podoplanin // Podoplanin // Podoplanin // Podoplanin // Podoplanin // Podoplanin	main				n676
TC01000182.hg.1	4.09743	4.16529	4.15569	4.17794	4.09152	4.18893	4.18825	4.16734	4.17315	4.18511	4.19744	4.19255	PRDM2	PR domain containing 2, with ZNF domain (PRDM2), transcript variant 3, mRNA.	NM_001007257	RefSeq	coding	1p36.21 // 1p36.21 // 1p36.21 // 1p36.21 // 1p36.21 // 1p36.21 // 1p36.21 // 1p36.21 // 1p36.21 // 1p36.21 // 1p36.21 // 1p36.21 // 1p36.21 // 1p36.21 // 1p36.21 // --- // --- // --- // --- // --- // --- // --- // --- // --- // --- // --- // --- // ---	chr1	+	14026693	14151574	GO:0006351 // GO:0006355 // GO:0006355 // GO:0032259 // GO:0034968 // GO:0006351 // GO:0006355 // GO:0006355 // GO:0032259 // GO:0034968 // GO:0006351 // GO:0006355 // GO:0006355 // GO:0032259 // GO:0034968 // GO:0006351 // GO:0006355 // GO:0006355 // GO:0032259 // GO:0034968 // GO:0006351 // GO:0006355 // GO:0006355 // GO:0032259 // GO:0034968 // GO:0006351 // GO:0006355 // GO:0006355 // GO:0032…	transcription, DNA-dependent // regulation of transcription, DNA-dependent // regulation of transcription, DNA-dependent // methylation // histone lysine methylation // transcription, DNA-dependent // regulation of transcription, DNA-dependent // regulation of transcription, DNA-dependent // methylation // histone lysine methylation // transcription, DNA-dependent // regulation of transcription, …	inferred from electronic annotation // non-traceable author statement // inferred from electronic annotation // inferred from electronic annotation // inferred from electronic annotation // inferred from electronic annotation // non-traceable author statement // inferred from electronic annotation // inferred from electronic annotation // inferred from electronic annotation // inferred from elect…	GO:0005634 // GO:0005634 // GO:0005794 // GO:0005634 // GO:0005634 // GO:0005634 // GO:0005794 // GO:0005634 // GO:0005634 // GO:0005634 // GO:0005794 // GO:0005634 // GO:0005634 // GO:0005634 // GO:0005794 // GO:0005634 // GO:0005634 // GO:0005634 // GO:0005794 // GO:0005622 // GO:0005634 // GO:0005634 // GO:0005634 // GO:0005794 // GO:0005622 // GO:0005634 // GO:0005634 // GO:0005634 // GO:0005…	nucleus // nucleus // Golgi apparatus // nucleus // nucleus // nucleus // Golgi apparatus // nucleus // nucleus // nucleus // Golgi apparatus // nucleus // nucleus // nucleus // Golgi apparatus // nucleus // nucleus // nucleus // Golgi apparatus // intracellular // nucleus // nucleus // nucleus // Golgi apparatus // intracellular // nucleus // nucleus // nucleus // Golgi apparatus // intracellula…	inferred from direct assay // non-traceable author statement // inferred from direct assay // inferred from electronic annotation // inferred from direct assay // non-traceable author statement // inferred from direct assay // inferred from electronic annotation // inferred from direct assay // non-traceable author statement // inferred from direct assay // inferred from electronic annotation // …	GO:0003677 // GO:0003700 // GO:0008270 // GO:0018024 // GO:0003676 // GO:0008168 // GO:0016740 // GO:0046872 // GO:0003677 // GO:0003700 // GO:0008270 // GO:0018024 // GO:0003676 // GO:0008168 // GO:0016740 // GO:0046872 // GO:0003677 // GO:0003700 // GO:0008270 // GO:0018024 // GO:0003676 // GO:0008168 // GO:0016740 // GO:0046872 // GO:0003677 // GO:0003700 // GO:0008270 // GO:0018024 // GO:0003…	DNA binding // sequence-specific DNA binding transcription factor activity // zinc ion binding // histone-lysine N-methyltransferase activity // nucleic acid binding // methyltransferase activity // transferase activity // metal ion binding // DNA binding // sequence-specific DNA binding transcription factor activity // zinc ion binding // histone-lysine N-methyltransferase activity // nucleic ac…	inferred from electronic annotation // non-traceable author statement // non-traceable author statement // inferred from electronic annotation // inferred from electronic annotation // inferred from electronic annotation // inferred from electronic annotation // inferred from electronic annotation // inferred from electronic annotation // non-traceable author statement // non-traceable author sta…	---	---	Pfam // Pfam // Pfam // Pfam	IPR001214 // IPR001214 // IPR001214 // IPR001214	SET domain // SET domain // SET domain // SET domain	main				ENST00000420227
TC01000183.hg.1	4.33189	4.25627	4.28316	4.24511	4.2519	4.22348	4.28583	4.24608	4.25492	4.19233	4.28955	4.29212		[retired] cdna:known chromosome:GRCh37:1:14219052:14507087:1 gene:ENSG00000218328 gene_biotype:protein_coding transcript_biotype:protein_coding	ENST00000412667	ENSEMBL	coding	---	chr1	+	14219052	14507087	---	---	---	---	---	---	---	---	---	---	---	---	---	---	main				ENST00000516342;n326699
TC01000184.hg.1	5.41412	5.45837	5.42033	5.47911	5.42395	5.44539	5.419	5.40925	5.35631	5.42898	5.33104	5.37484	KAZN	kazrin, periplakin interacting protein (KAZN), transcript variant C, mRNA.	NM_001018001	RefSeq	coding	1p36.21 // 1p36.21 // 1p36.21 // 1p36.21 // 1p36.21 // 1p36.21 // 1p36.21 // 1p36.21 // 1p36.21 // 1p36.21 // 1p36.21 // 1p36.21 // 1p36.21 // --- // --- // --- // --- // --- // ---	chr1	+	14925200	15444544	GO:0031424 // GO:0031424 // GO:0031424 // GO:0031424 // GO:0031424 // GO:0031424 // GO:0031424 // GO:0031424 // GO:0031424 // GO:0031424 // GO:0031424 // GO:0031424 // GO:0031424 // GO:0031424 // GO:0031424	keratinization // keratinization // keratinization // keratinization // keratinization // keratinization // keratinization // keratinization // keratinization // keratinization // keratinization // keratinization // keratinization // keratinization // keratinization	inferred from electronic annotation // inferred from electronic annotation // inferred from electronic annotation // inferred from electronic annotation // inferred from electronic annotation // inferred from electronic annotation // inferred from electronic annotation // inferred from electronic annotation // inferred from electronic annotation // inferred from electronic annotation // inferred …	GO:0001533 // GO:0005634 // GO:0005730 // GO:0005737 // GO:0030057 // GO:0031965 // GO:0043231 // GO:0005634 // GO:0005737 // GO:0005856 // GO:0030054 // GO:0030057 // GO:0001533 // GO:0005634 // GO:0005730 // GO:0005737 // GO:0030057 // GO:0031965 // GO:0043231 // GO:0005634 // GO:0005737 // GO:0005856 // GO:0030054 // GO:0030057 // GO:0001533 // GO:0005634 // GO:0005730 // GO:0005737 // GO:0030…	cornified envelope // nucleus // nucleolus // cytoplasm // desmosome // nuclear membrane // intracellular membrane-bounded organelle // nucleus // cytoplasm // cytoskeleton // cell junction // desmosome // cornified envelope // nucleus // nucleolus // cytoplasm // desmosome // nuclear membrane // intracellular membrane-bounded organelle // nucleus // cytoplasm // cytoskeleton // cell junction // …	inferred from direct assay // inferred from direct assay // inferred from direct assay // inferred from direct assay // inferred from direct assay // inferred from direct assay // inferred from direct assay // inferred from electronic annotation // inferred from electronic annotation // inferred from electronic annotation // inferred from electronic annotation // inferred from electronic annotati…	GO:0005515	protein binding	inferred from electronic annotation	---	---	Pfam // Pfam	IPR011510 // IPR021129	Sterile alpha motif, type 2 // Sterile alpha motif, type 1	main				NR_027136;n407667
TC01000185.hg.1	3.98651	4.02372	3.99817	3.85035	4.01794	4.06414	4.08795	4.0205	4.00458	3.94031	3.9948	3.8995	TMEM51	transmembrane protein 51 (TMEM51), transcript variant 1, mRNA.	NM_001136216	RefSeq	coding	1p36.21 // 1p36.21 // 1p36.21 // 1p36.21 // 1p36.21 // 1p36.21 // 1p36.21 // 1p36.21 // 1p36.21 // 1p36.21 // 1p36.21 // 1p36.21 // 1p36.21 // --- // --- // --- // ---	chr1	+	15479028	15546974	---	---	---	GO:0016021 // GO:0016020 // GO:0016021 // GO:0016020 // GO:0016021 // GO:0016020 // GO:0016021 // GO:0016020 // GO:0016021 // GO:0016020 // GO:0016021 // GO:0016020 // GO:0016021 // GO:0016020 // GO:0016021 // GO:0016020 // GO:0016021 // GO:0016020 // GO:0016021 // GO:0016020 // GO:0016021 // GO:0016020 // GO:0016021 // GO:0016020 // GO:0016021 // GO:0016020 // GO:0016021 // GO:0016020 // GO:0016…	integral to membrane // membrane // integral to membrane // membrane // integral to membrane // membrane // integral to membrane // membrane // integral to membrane // membrane // integral to membrane // membrane // integral to membrane // membrane // integral to membrane // membrane // integral to membrane // membrane // integral to membrane // membrane // integral to membrane // membrane // int…	inferred from electronic annotation // inferred from electronic annotation // inferred from electronic annotation // inferred from electronic annotation // inferred from electronic annotation // inferred from electronic annotation // inferred from electronic annotation // inferred from electronic annotation // inferred from electronic annotation // inferred from electronic annotation // inferred …	---	---	---	---	---	---	---	---	main
TC01000186.hg.1	4.12082	4.04201	4.0712	4.09933	4.11499	4.18694	4.14115	4.10458	4.13644	4.1746	4.11666	4.09315	FHAD1	forkhead-associated (FHA) phosphopeptide binding domain 1 (FHAD1), mRNA.	NM_052929	RefSeq	coding	1p36.21 // 1p36.21 // 1p36.21 // 1p36.21 // 1p36.21 // 1p36.21 // 1p36.21 // 1p36.21 // 1p36.21 // --- // --- // --- // --- // --- // --- // --- // --- // --- // --- // --- // --- // --- // --- // --- // --- // ---	chr1	+	15563065	15726779	---	---	---	---	---	---	GO:0005515 // GO:0005515 // GO:0005515 // GO:0005515	protein binding // protein binding // protein binding // protein binding	inferred from electronic annotation // inferred from electronic annotation // inferred from electronic annotation // inferred from electronic annotation	---	---	Pfam // Pfam // Pfam // Pfam	IPR000253 // IPR000253 // IPR000253 // IPR000253	Forkhead-associated (FHA) domain // Forkhead-associated (FHA) domain // Forkhead-associated (FHA) domain // Forkhead-associated (FHA) domain	main				ENST00000428747;ENST00000439788;n337727
TC01000187.hg.1	6.16688	6.26389	6.25492	6.15957	6.10151	6.20542	6.04006	6.01674	5.96972	6.09854	6.08431	6.17142	EFHD2	EF-hand domain family, member D2 (EFHD2), mRNA.	NM_024329	RefSeq	coding	1p36.21 // 1p36.21 // 1p36.21 // 1p36.21 // 1p36.21 // 1p36.21 // 1p36.21 // --- // ---	chr1	+	15736391	15756839	---	---	---	GO:0045121 // GO:0016020 // GO:0045121 // GO:0045121 // GO:0016020 // GO:0045121 // GO:0016020 // GO:0045121 // GO:0016020 // GO:0045121 // GO:0016020 // GO:0045121 // GO:0016020 // GO:0016020 // GO:0045121	membrane raft // membrane // membrane raft // membrane raft // membrane // membrane raft // membrane // membrane raft // membrane // membrane raft // membrane // membrane raft // membrane // membrane // membrane raft	inferred from electronic annotation // inferred from electronic annotation // inferred from electronic annotation // inferred from electronic annotation // inferred from electronic annotation // inferred from electronic annotation // inferred from electronic annotation // inferred from electronic annotation // inferred from electronic annotation // inferred from electronic annotation // inferred …	GO:0005509 // GO:0046872 // GO:0005509 // GO:0005509 // GO:0005515 // GO:0046872 // GO:0005509 // GO:0046872 // GO:0005509 // GO:0046872 // GO:0005509 // GO:0046872 // GO:0005509 // GO:0046872 // GO:0005509 // GO:0046872 // GO:0005509	calcium ion binding // metal ion binding // calcium ion binding // calcium ion binding // protein binding // metal ion binding // calcium ion binding // metal ion binding // calcium ion binding // metal ion binding // calcium ion binding // metal ion binding // calcium ion binding // metal ion binding // calcium ion binding // metal ion binding // calcium ion binding	inferred from electronic annotation // inferred from electronic annotation // inferred from electronic annotation // inferred from electronic annotation // inferred from electronic annotation // inferred from electronic annotation // inferred from electronic annotation // inferred from electronic annotation // inferred from electronic annotation // inferred from electronic annotation // inferred …	---	---	---	---	---	main
TC01000188.hg.1	5.24849	5.18764	5.17248	5.18495	5.08557	5.31595	5.26052	5.244	5.09372	5.34081	5.06507	5.17661	CTRC	chymotrypsin C (caldecrin) (CTRC), mRNA.	NM_007272	RefSeq	coding	1p36.21 // 1p36.21 // 1p36.21 // 1p36.21 // 1p36.21 // --- // --- // ---	chr1	+	15764935	15775737	GO:0006508 // GO:0006508 // GO:0006508 // GO:0006508 // GO:0006508 // GO:0006508 // GO:0006508 // GO:0006508 // GO:0006508 // GO:0006508 // GO:0006508	proteolysis // proteolysis // proteolysis // proteolysis // proteolysis // proteolysis // proteolysis // proteolysis // proteolysis // proteolysis // proteolysis	inferred from electronic annotation // traceable author statement // inferred from electronic annotation // traceable author statement // inferred from electronic annotation // traceable author statement // inferred from electronic annotation // traceable author statement // inferred from electronic annotation // traceable author statement // traceable author statement	---	---	---	GO:0004252 // GO:0008233 // GO:0003824 // GO:0008233 // GO:0008236 // GO:0016787 // GO:0004252 // GO:0008233 // GO:0003824 // GO:0008233 // GO:0008236 // GO:0016787 // GO:0004252 // GO:0008233 // GO:0003824 // GO:0008233 // GO:0008236 // GO:0016787 // GO:0004252 // GO:0008233 // GO:0003824 // GO:0008233 // GO:0008236 // GO:0016787 // GO:0004252 // GO:0008233 // GO:0003824 // GO:0008233 // GO:0008…	serine-type endopeptidase activity // peptidase activity // catalytic activity // peptidase activity // serine-type peptidase activity // hydrolase activity // serine-type endopeptidase activity // peptidase activity // catalytic activity // peptidase activity // serine-type peptidase activity // hydrolase activity // serine-type endopeptidase activity // peptidase activity // catalytic activity …	inferred from electronic annotation // traceable author statement // inferred from electronic annotation // inferred from electronic annotation // inferred from electronic annotation // inferred from electronic annotation // inferred from electronic annotation // traceable author statement // inferred from electronic annotation // inferred from electronic annotation // inferred from electronic an…	---	---	Pfam	IPR001254	Peptidase S1	main
TC01000190.hg.1	3.26443	3.27527	3.26799	3.29247	3.23076	3.27965	3.26829	3.27822	3.24848	3.31222	3.25307	3.30945	DNAJC16	DnaJ (Hsp40) homolog, subfamily C, member 16 (DNAJC16), mRNA.	NM_015291	RefSeq	coding	1p36.1 // 1p36.1 // 1p36.1 // 1p36.1 // 1p36.1 // 1p36.1 // 1p36.1 // --- // --- // --- // --- // --- // --- // --- // --- // ---	chr1	+	15853308	15918874	GO:0045454 // GO:0045454 // GO:0006457 // GO:0045454 // GO:0006457 // GO:0045454 // GO:0006457 // GO:0045454 // GO:0006457 // GO:0045454 // GO:0045454 // GO:0006457 // GO:0045454 // GO:0006457 // GO:0045454 // GO:0006457 // GO:0045454 // GO:0006457 // GO:0045454	cell redox homeostasis // cell redox homeostasis // protein folding // cell redox homeostasis // protein folding // cell redox homeostasis // protein folding // cell redox homeostasis // protein folding // cell redox homeostasis // cell redox homeostasis // protein folding // cell redox homeostasis // protein folding // cell redox homeostasis // protein folding // cell redox homeostasis // protei…	inferred from electronic annotation // inferred from electronic annotation // inferred from electronic annotation // inferred from electronic annotation // inferred from electronic annotation // inferred from electronic annotation // inferred from electronic annotation // inferred from electronic annotation // inferred from electronic annotation // inferred from electronic annotation // inferred …	GO:0016021 // GO:0016020 // GO:0016021 // GO:0016020 // GO:0016021 // GO:0016020 // GO:0016021 // GO:0016020 // GO:0016021 // GO:0016020 // GO:0016021 // GO:0016021 // GO:0016020 // GO:0016021 // GO:0016020	integral to membrane // membrane // integral to membrane // membrane // integral to membrane // membrane // integral to membrane // membrane // integral to membrane // membrane // integral to membrane // integral to membrane // membrane // integral to membrane // membrane	inferred from electronic annotation // inferred from electronic annotation // inferred from electronic annotation // inferred from electronic annotation // inferred from electronic annotation // inferred from electronic annotation // inferred from electronic annotation // inferred from electronic annotation // inferred from electronic annotation // inferred from electronic annotation // inferred …	GO:0051082 // GO:0031072 // GO:0051082 // GO:0031072 // GO:0051082 // GO:0031072 // GO:0031072 // GO:0051082 // GO:0051082 // GO:0031072 // GO:0051082 // GO:0031072 // GO:0051082 // GO:0031072 // GO:0051082 // GO:0031072	unfolded protein binding // heat shock protein binding // unfolded protein binding // heat shock protein binding // unfolded protein binding // heat shock protein binding // heat shock protein binding // unfolded protein binding // unfolded protein binding // heat shock protein binding // unfolded protein binding // heat shock protein binding // unfolded protein binding // heat shock protein bind…	inferred from electronic annotation // inferred from electronic annotation // inferred from electronic annotation // inferred from electronic annotation // inferred from electronic annotation // inferred from electronic annotation // inferred from electronic annotation // inferred from electronic annotation // inferred from electronic annotation // inferred from electronic annotation // inferred …	---	---	Pfam // Pfam // Pfam // Pfam // Pfam // Pfam // Pfam // Pfam	IPR001623 // IPR013766 // IPR001623 // IPR013766 // IPR001623 // IPR013766 // IPR001623 // IPR013766	DnaJ domain // Thioredoxin domain // DnaJ domain // Thioredoxin domain // DnaJ domain // Thioredoxin domain // Heat shock protein DnaJ, N-terminal // Thioredoxin domain	main		ENST00000516057		ENST00000428945;n337728
TC01000191.hg.1	6.00498	5.8772	5.95045	5.76939	5.73149	5.99382	5.8242	6.0183	5.98786	5.81165	5.78834	5.83779		ncrna:snoRNA chromosome:GRCh37:1:15868660:15868799:1 gene:ENSG00000251866 gene_biotype:snoRNA transcript_biotype:snoRNA	ENST00000516057	ENSEMBL	noncoding	---	chr1	+	15868660	15868799	---	---	---	---	---	---	---	---	---	---	---	---	---	---	main		DNAJC16
TC01000192.hg.1	6.41882	6.34904	6.32995	6.35657	6.47409	6.4045	6.35067	6.47853	6.31116	6.61922	6.62619	6.39248	CHCHD2P6	cdna:pseudogene chromosome:GRCh37:1:15931077:15931538:1 gene:ENSG00000235084 gene_biotype:pseudogene transcript_biotype:processed_pseudogene	ENST00000420030	ENSEMBL	noncoding	---	chr1	+	15931077	15931538	---	---	---	---	---	---	---	---	---	---	---	---	---	---	main
TC01000193.hg.1	4.77799	4.86924	4.84435	5.01501	4.93445	4.94577	4.81633	4.86095	4.86296	4.82009	4.85201	4.8736	RSC1A1	regulatory solute carrier protein, family 1, member 1 (RSC1A1), mRNA.	NM_006511	RefSeq	coding	1p36.1 // 1p36.21 // 1p36.1 // 1p36.21 // 1p36.1 // 1p36.21 // --- // --- // --- // --- // ---	chr1	+	15943953	15995539	GO:0006351 // GO:0006355 // GO:0006810 // GO:0050892 // GO:0051051 // GO:0006508 // GO:0006351 // GO:0006355 // GO:0006810 // GO:0050892 // GO:0051051 // GO:0006351 // GO:0006355 // GO:0006810 // GO:0050892 // GO:0051051 // GO:0006508 // GO:0006508 // GO:0006351 // GO:0006355 // GO:0006810 // GO:0050892 // GO:0051051 // GO:0006508	transcription, DNA-dependent // regulation of transcription, DNA-dependent // transport // intestinal absorption // negative regulation of transport // proteolysis // transcription, DNA-dependent // regulation of transcription, DNA-dependent // transport // intestinal absorption // negative regulation of transport // transcription, DNA-dependent // regulation of transcription, DNA-dependent // tr…	inferred from electronic annotation // inferred from electronic annotation // traceable author statement // inferred from electronic annotation // inferred from direct assay // inferred from electronic annotation // inferred from electronic annotation // inferred from electronic annotation // traceable author statement // inferred from electronic annotation // inferred from direct assay // inferr…	GO:0005634 // GO:0005730 // GO:0005794 // GO:0005886 // GO:0005903 // GO:0030054 // GO:0043231 // GO:0005634 // GO:0005794 // GO:0005886 // GO:0016020 // GO:0005634 // GO:0005730 // GO:0005794 // GO:0005886 // GO:0005903 // GO:0030054 // GO:0043231 // GO:0016020 // GO:0005634 // GO:0005794 // GO:0005886 // GO:0005634 // GO:0005730 // GO:0005794 // GO:0005886 // GO:0005903 // GO:0030054 // GO:0043…	nucleus // nucleolus // Golgi apparatus // plasma membrane // brush border // cell junction // intracellular membrane-bounded organelle // nucleus // Golgi apparatus // plasma membrane // membrane // nucleus // nucleolus // Golgi apparatus // plasma membrane // brush border // cell junction // intracellular membrane-bounded organelle // membrane // nucleus // Golgi apparatus // plasma membrane //…	inferred from direct assay // inferred from direct assay // inferred from direct assay // inferred from direct assay // inferred from electronic annotation // inferred from direct assay // inferred from direct assay // inferred from electronic annotation // inferred from electronic annotation // inferred from electronic annotation // inferred from electronic annotation // inferred from direct ass…	GO:0008200 // GO:0004190 // GO:0008200 // GO:0005515 // GO:0008200 // GO:0004190 // GO:0005515 // GO:0004190 // GO:0008200 // GO:0004190	ion channel inhibitor activity // aspartic-type endopeptidase activity // ion channel inhibitor activity // protein binding // ion channel inhibitor activity // aspartic-type endopeptidase activity // protein binding // aspartic-type endopeptidase activity // ion channel inhibitor activity // aspartic-type endopeptidase activity	traceable author statement // inferred from electronic annotation // traceable author statement // inferred from electronic annotation // traceable author statement // inferred from electronic annotation // inferred from electronic annotation // inferred from electronic annotation // traceable author statement // inferred from electronic annotation	---	---	Pfam // Pfam // Pfam // Pfam	IPR000626 // IPR013242 // IPR018061 // IPR019103	Ubiquitin // Retroviral aspartyl protease // Peptidase A2A, retrovirus RVP subgroup // Aspartic peptidase, DDI1-type	main		n381057
TC01000194.hg.1	5.95482	6.04148	6.02707	5.99066	6.02848	6.01322	6.02464	6.02649	5.99336	6.03511	6.07361	6.0759	PLEKHM2	pleckstrin homology domain containing, family M (with RUN domain) member 2 (PLEKHM2), mRNA.	NM_015164	RefSeq	coding	1p36.21 // 1p36.21 // 1p36.21 // 1p36.21 // --- // --- // --- // ---	chr1	+	16010827	16061264	GO:0007030 // GO:0007030 // GO:0007030 // GO:0007030 // GO:0007030	Golgi organization // Golgi organization // Golgi organization // Golgi organization // Golgi organization	inferred from mutant phenotype // inferred from mutant phenotype // inferred from mutant phenotype // inferred from mutant phenotype // inferred from mutant phenotype	GO:0005737 // GO:0005737 // GO:0005737 // GO:0005737 // GO:0005737	cytoplasm // cytoplasm // cytoplasm // cytoplasm // cytoplasm	inferred from electronic annotation // inferred from electronic annotation // inferred from electronic annotation // inferred from electronic annotation // inferred from electronic annotation	GO:0005515 // GO:0005543 // GO:0019894 // GO:0005515 // GO:0005543 // GO:0019894 // GO:0005515 // GO:0005515 // GO:0005543 // GO:0019894 // GO:0005515 // GO:0005543 // GO:0019894 // GO:0005543 // GO:0005515 // GO:0005543 // GO:0019894	protein binding // phospholipid binding // kinesin binding // protein binding // phospholipid binding // kinesin binding // protein binding // protein binding // phospholipid binding // kinesin binding // protein binding // phospholipid binding // kinesin binding // phospholipid binding // protein binding // phospholipid binding // kinesin binding	inferred from physical interaction // inferred from electronic annotation // inferred from direct assay // inferred from physical interaction // inferred from electronic annotation // inferred from direct assay // inferred from electronic annotation // inferred from physical interaction // inferred from electronic annotation // inferred from direct assay // inferred from physical interaction // i…	---	---	Pfam // Pfam // Pfam // Pfam	IPR001849 // IPR004012 // IPR001849 // IPR004012	Pleckstrin homology domain // RUN // Pleckstrin homology domain // RUN	main				ENST00000453804
TC01000195.hg.1	6.00172	5.96035	6.01391	6.03482	6.06873	6.07597	6.10915	6.03229	6.01409	6.0453	6.05752	5.98425	SLC25A34	solute carrier family 25, member 34 (SLC25A34), mRNA.	NM_207348	RefSeq	coding	1p36.21 // 1p36.21 // 1p36.21 // 1p36.21 // --- // --- // ---	chr1	+	16062809	16067891	GO:0006810 // GO:0006810 // GO:0006810 // GO:0006810 // GO:0006810	transport // transport // transport // transport // transport	inferred from electronic annotation // inferred from electronic annotation // inferred from electronic annotation // inferred from electronic annotation // inferred from electronic annotation	GO:0005743 // GO:0016021 // GO:0005739 // GO:0016020 // GO:0005743 // GO:0016021 // GO:0005739 // GO:0016020 // GO:0005743 // GO:0016021 // GO:0005739 // GO:0016020 // GO:0005743 // GO:0016021 // GO:0005739 // GO:0016020 // GO:0016021 // GO:0016020 // GO:0005739 // GO:0005743	mitochondrial inner membrane // integral to membrane // mitochondrion // membrane // mitochondrial inner membrane // integral to membrane // mitochondrion // membrane // mitochondrial inner membrane // integral to membrane // mitochondrion // membrane // mitochondrial inner membrane // integral to membrane // mitochondrion // membrane // integral to membrane // membrane // mitochondrion // mitoch…	inferred from electronic annotation // inferred from electronic annotation // inferred from electronic annotation // inferred from electronic annotation // inferred from electronic annotation // inferred from electronic annotation // inferred from electronic annotation // inferred from electronic annotation // inferred from electronic annotation // inferred from electronic annotation // inferred …	---	---	---	---	---	Pfam	IPR018108	Mitochondrial substrate/solute carrier	main				ENST00000453804;ENST00000418525
TC01000196.hg.1	5.64327	5.77241	5.64299	5.72473	5.64363	5.86092	5.78621	5.77288	5.67977	5.76655	5.73493	5.69915	TMEM82	transmembrane protein 82 (TMEM82), mRNA.	NM_001013641	RefSeq	coding	1p36.21 // 1p36.21 // 1p36.21 // 1p36.21 // 1p36.21 // 1p36.21 // --- // --- // --- // ---	chr1	+	16068917	16074477	---	---	---	GO:0016021 // GO:0016020 // GO:0016021 // GO:0016020 // GO:0016021 // GO:0016020 // GO:0016021 // GO:0016020 // GO:0016021 // GO:0016020 // GO:0016021 // GO:0016020 // GO:0016021 // GO:0016020	integral to membrane // membrane // integral to membrane // membrane // integral to membrane // membrane // integral to membrane // membrane // integral to membrane // membrane // integral to membrane // membrane // integral to membrane // membrane	inferred from electronic annotation // inferred from electronic annotation // inferred from electronic annotation // inferred from electronic annotation // inferred from electronic annotation // inferred from electronic annotation // inferred from electronic annotation // inferred from electronic annotation // inferred from electronic annotation // inferred from electronic annotation // inferred …	---	---	---	---	---	---	---	---	main				ENST00000418525
TC01000197.hg.1	5.54288	5.58644	5.55973	5.60593	5.61352	5.71516	5.69013	5.62394	5.6344	5.66083	5.6351	5.53753	FBLIM1	filamin binding LIM protein 1 (FBLIM1), transcript variant 2, mRNA.	NM_001024215	RefSeq	coding	1p36.21 // 1p36.21 // 1p36.21 // 1p36.21 // 1p36.21 // 1p36.21 // 1p36.21 // 1p36.21 // 1p36.21 // 1p36.21 // --- // --- // --- // --- // --- // --- // --- // --- // --- // --- // --- // --- // --- // --- // ---	chr1	+	16083102	16113089	GO:0008360 // GO:0016337 // GO:0033623 // GO:0034329 // GO:0007155 // GO:0008360 // GO:0016337 // GO:0033623 // GO:0034329 // GO:0007155 // GO:0008360 // GO:0016337 // GO:0033623 // GO:0034329 // GO:0007155 // GO:0008360 // GO:0016337 // GO:0033623 // GO:0034329 // GO:0007155 // GO:0008360 // GO:0016337 // GO:0033623 // GO:0034329 // GO:0007155 // GO:0008360 // GO:0016337 // GO:0033623 // GO:0034…	regulation of cell shape // cell-cell adhesion // regulation of integrin activation // cell junction assembly // cell adhesion // regulation of cell shape // cell-cell adhesion // regulation of integrin activation // cell junction assembly // cell adhesion // regulation of cell shape // cell-cell adhesion // regulation of integrin activation // cell junction assembly // cell adhesion // regulatio…	inferred from electronic annotation // inferred from mutant phenotype // inferred from mutant phenotype // traceable author statement // inferred from electronic annotation // inferred from electronic annotation // inferred from mutant phenotype // inferred from mutant phenotype // traceable author statement // inferred from electronic annotation // inferred from electronic annotation // inferred…	GO:0001725 // GO:0005829 // GO:0005925 // GO:0005938 // GO:0030054 // GO:0043231 // GO:0005737 // GO:0005856 // GO:0030054 // GO:0001725 // GO:0005829 // GO:0005925 // GO:0005938 // GO:0030054 // GO:0043231 // GO:0005737 // GO:0005856 // GO:0030054 // GO:0001725 // GO:0005829 // GO:0005925 // GO:0005938 // GO:0030054 // GO:0043231 // GO:0005737 // GO:0005856 // GO:0030054 // GO:0001725 // GO:0005…	stress fiber // cytosol // focal adhesion // cell cortex // cell junction // intracellular membrane-bounded organelle // cytoplasm // cytoskeleton // cell junction // stress fiber // cytosol // focal adhesion // cell cortex // cell junction // intracellular membrane-bounded organelle // cytoplasm // cytoskeleton // cell junction // stress fiber // cytosol // focal adhesion // cell cortex // cell …	inferred from direct assay // traceable author statement // inferred from electronic annotation // inferred from electronic annotation // inferred from direct assay // inferred from direct assay // inferred from electronic annotation // inferred from electronic annotation // inferred from electronic annotation // inferred from direct assay // traceable author statement // inferred from electronic…	GO:0008270 // GO:0031005 // GO:0046872 // GO:0008270 // GO:0031005 // GO:0046872 // GO:0008270 // GO:0031005 // GO:0046872 // GO:0008270 // GO:0031005 // GO:0046872 // GO:0008270 // GO:0031005 // GO:0046872 // GO:0008270 // GO:0031005 // GO:0046872 // GO:0008270 // GO:0031005 // GO:0046872 // GO:0008270 // GO:0031005 // GO:0046872 // GO:0008270 // GO:0031005 // GO:0046872 // GO:0008270 // GO:0031…	zinc ion binding // filamin binding // metal ion binding // zinc ion binding // filamin binding // metal ion binding // zinc ion binding // filamin binding // metal ion binding // zinc ion binding // filamin binding // metal ion binding // zinc ion binding // filamin binding // metal ion binding // zinc ion binding // filamin binding // metal ion binding // zinc ion binding // filamin binding // …	inferred from electronic annotation // inferred from direct assay // inferred from electronic annotation // inferred from electronic annotation // inferred from direct assay // inferred from electronic annotation // inferred from electronic annotation // inferred from direct assay // inferred from electronic annotation // inferred from electronic annotation // inferred from direct assay // inferr…	---	---	Pfam // Pfam // Pfam // Pfam // Pfam	IPR001781 // IPR001781 // IPR001781 // IPR001781 // IPR001781	Zinc finger, LIM-type // Zinc finger, LIM-type // Zinc finger, LIM-type // Zinc finger, LIM-type // Zinc finger, LIM-type	main
TC01000198.hg.1	4.29965	4.40325	4.37346	4.29492	4.3075	4.24802	4.31092	4.273	4.35432	4.38362	4.28929	4.35683	SPEN	spen homolog, transcriptional regulator (Drosophila) (SPEN), mRNA.	NM_015001	RefSeq	coding	1p36 // 1p36 // 1p36 // 1p36 // --- // --- // --- // --- // ---	chr1	+	16174359	16266955	GO:0000122 // GO:0007219 // GO:0019048 // GO:0045892 // GO:0045893 // GO:0050769 // GO:0006351 // GO:0006355 // GO:0045892 // GO:0000122 // GO:0007219 // GO:0044419 // GO:0045892 // GO:0045893 // GO:0050769 // GO:0000122 // GO:0007219 // GO:0019048 // GO:0045892 // GO:0045893 // GO:0050769 // GO:0045892 // GO:0006351 // GO:0006355 // GO:0000122 // GO:0007219 // GO:0019048 // GO:0045892 // GO:0045…	negative regulation of transcription from RNA polymerase II promoter // Notch signaling pathway // virus-host interaction // negative regulation of transcription, DNA-dependent // positive regulation of transcription, DNA-dependent // positive regulation of neurogenesis // transcription, DNA-dependent // regulation of transcription, DNA-dependent // negative regulation of transcription, DNA-depen…	inferred from direct assay // inferred from electronic annotation // inferred from electronic annotation // inferred from direct assay // inferred from electronic annotation // inferred from mutant phenotype // inferred from electronic annotation // inferred from electronic annotation // inferred from electronic annotation // inferred from direct assay // inferred from electronic annotation // in…	GO:0005634 // GO:0005730 // GO:0017053 // GO:0005634 // GO:0005634 // GO:0005730 // GO:0017053 // GO:0005634 // GO:0005730 // GO:0017053 // GO:0005634 // GO:0005634 // GO:0005730 // GO:0017053 // GO:0005634 // GO:0005634 // GO:0017053 // GO:0005634	nucleus // nucleolus // transcriptional repressor complex // nucleus // nucleus // nucleolus // transcriptional repressor complex // nucleus // nucleolus // transcriptional repressor complex // nucleus // nucleus // nucleolus // transcriptional repressor complex // nucleus // nucleus // transcriptional repressor complex // nucleus	inferred from direct assay // inferred from direct assay // inferred from direct assay // inferred from electronic annotation // inferred from direct assay // inferred from direct assay // inferred from direct assay // inferred from direct assay // inferred from direct assay // inferred from direct assay // inferred from electronic annotation // inferred from direct assay // inferred from direct …	GO:0000166 // GO:0001085 // GO:0001191 // GO:0003697 // GO:0003700 // GO:0003714 // GO:0003723 // GO:0005515 // GO:0003676 // GO:0003677 // GO:0000166 // GO:0001085 // GO:0001191 // GO:0003697 // GO:0003700 // GO:0003714 // GO:0003723 // GO:0005515 // GO:0003676 // GO:0000166 // GO:0001085 // GO:0001191 // GO:0003697 // GO:0003700 // GO:0003714 // GO:0003723 // GO:0005515 // GO:0005515 // GO:0003…	nucleotide binding // RNA polymerase II transcription factor binding // RNA polymerase II transcription factor binding transcription factor activity involved in negative regulation of transcription // single-stranded DNA binding // sequence-specific DNA binding transcription factor activity // transcription corepressor activity // RNA binding // protein binding // nucleic acid binding // DNA bind…	inferred from electronic annotation // inferred from physical interaction // inferred from direct assay // inferred from electronic annotation // inferred from electronic annotation // inferred from electronic annotation // inferred from electronic annotation // inferred from physical interaction // inferred from electronic annotation // inferred from electronic annotation // inferred from electr…	---	---	Pfam // Pfam // Pfam	IPR000504 // IPR000504 // IPR012921	RNA recognition motif domain // RNA recognition motif domain // Spen paralogue and orthologue SPOC, C-terminal	main		ENST00000459258	n337729 6378bp	NR_024279;n380399
TC01000199.hg.1	0.928162	0.935786	1.0726	1.04972	0.962067	0.957809	1.17519	1.29193	1.14164	1.17065	1.05168	1.10969		ncrna:snoRNA chromosome:GRCh37:1:16237392:16237492:1 gene:ENSG00000238818 gene_biotype:snoRNA transcript_biotype:snoRNA	ENST00000459258	ENSEMBL	noncoding	---	chr1	+	16237392	16237492	---	---	---	---	---	---	---	---	---	---	---	---	---	---	main		SPEN
TC01000200.hg.1	5.0478	5.08589	4.99891	5.02261	5.03392	5.03368	5.13053	5.03438	5.07902	5.03041	5.05888	4.9386	C1orf64	chromosome 1 open reading frame 64 (C1orf64), mRNA.	NM_178840	RefSeq	coding	1p36.13 // 1p36.13 // 1p36.13 // ---	chr1	+	16330731	16335302	---	---	---	---	---	---	---	---	---	---	---	---	---	---	main				ENST00000437156
TC01000202.hg.1	5.06587	5.12475	4.92598	4.99674	5.07405	5.01229	5.01382	4.9704	4.92087	5.15707	5.11099	4.9177		cdna:known chromosome:GRCh37:1:16481706:16483824:1 gene:ENSG00000227959 gene_biotype:antisense transcript_biotype:antisense	ENST00000424774	ENSEMBL	noncoding	--- // ---	chr1	+	16481706	16483824	---	---	---	---	---	---	---	---	---	---	---	---	---	---	main				EPHA2
TC01000203.hg.1	4.47208	4.34678	4.19619	4.21242	4.24503	4.34804	4.36665	4.35771	4.2835	4.28875	4.49605	4.45871		cdna:known chromosome:GRCh37:1:16485761:16488378:1 gene:ENSG00000224621 gene_biotype:antisense transcript_biotype:antisense	ENST00000426353	ENSEMBL	noncoding	--- // ---	chr1	+	16485761	16488378	---	---	---	---	---	---	---	---	---	---	---	---	---	---	main
TC01000204.hg.1	3.46546	4.06006	3.56096	3.58625	3.32366	3.46867	3.76154	3.5383	3.47562	3.51231	3.7222	3.41241	ARHGEF19-AS1	cdna:known chromosome:GRCh37:1:16524349:16524852:1 gene:ENSG00000234166 gene_biotype:antisense transcript_biotype:antisense	ENST00000457809	ENSEMBL	noncoding	--- // ---	chr1	+	16524349	16524852	---	---	---	---	---	---	---	---	---	---	---	---	---	---	main				ARHGEF19
TC01000205.hg.1	5.43087	5.47093	5.43371	5.50225	5.46363	5.50494	5.3952	5.41087	5.37995	5.41125	5.38251	5.4418	SZRD1	SUZ RNA binding domain containing 1 (SZRD1), transcript variant 1, mRNA.	NM_001114600	RefSeq	coding	1p36.13 // 1p36.13 // 1p36.13 // 1p36.13 // 1p36.13 // 1p36.13 // 1p36.13 // 1p36.13 // 1p36.13 // 1p36.13 // 1p36.13 // --- // --- // --- // --- // --- // --- // --- // --- // --- // ---	chr1	+	16679070	16724640	---	---	---	---	---	---	---	---	---	---	---	---	---	---	main		TCONS_00000847-XLOC_000062;n326696
TC01000206.hg.1	4.71855	4.69727	4.65702	4.70369	4.6963	4.70792	4.69456	4.72788	4.66732	4.68892	4.69217	4.66115	NECAP2	NECAP endocytosis associated 2 (NECAP2), transcript variant 2, mRNA.	NM_001145277	RefSeq	coding	1p36.13 // 1p36.13 // 1p36.13 // 1p36.13 // 1p36.13 // 1p36.13 // 1p36.13 // 1p36.13 // 1p36.13 // 1p36.13 // 1p36.13 // 1p36.13 // 1p36.13 // --- // --- // --- // --- // --- // --- // --- // --- // --- // --- // --- // ---	chr1	+	16767167	16786584	GO:0006897 // GO:0015031 // GO:0006810 // GO:0006897 // GO:0006897 // GO:0015031 // GO:0006810 // GO:0006897 // GO:0006897 // GO:0015031 // GO:0006810 // GO:0006897 // GO:0006897 // GO:0015031 // GO:0006897 // GO:0006897 // GO:0015031 // GO:0006810 // GO:0006897 // GO:0006897 // GO:0015031 // GO:0006810 // GO:0006897 // GO:0006897 // GO:0015031 // GO:0006810 // GO:0006897 // GO:0006897 // GO:0015…	endocytosis // protein transport // transport // endocytosis // endocytosis // protein transport // transport // endocytosis // endocytosis // protein transport // transport // endocytosis // endocytosis // protein transport // endocytosis // endocytosis // protein transport // transport // endocytosis // endocytosis // protein transport // transport // endocytosis // endocytosis // protein trans…	inferred from sequence or structural similarity // inferred from electronic annotation // inferred from electronic annotation // inferred from electronic annotation // inferred from sequence or structural similarity // inferred from electronic annotation // inferred from electronic annotation // inferred from electronic annotation // inferred from sequence or structural similarity // inferred fro…	GO:0005622 // GO:0005886 // GO:0005905 // GO:0030125 // GO:0016020 // GO:0030125 // GO:0030665 // GO:0031410 // GO:0005622 // GO:0005886 // GO:0005905 // GO:0030125 // GO:0016020 // GO:0030125 // GO:0030665 // GO:0031410 // GO:0005622 // GO:0005886 // GO:0005905 // GO:0030125 // GO:0016020 // GO:0030125 // GO:0030665 // GO:0031410 // GO:0005622 // GO:0005886 // GO:0005905 // GO:0030125 // GO:0016…	intracellular // plasma membrane // coated pit // clathrin vesicle coat // membrane // clathrin vesicle coat // clathrin-coated vesicle membrane // cytoplasmic vesicle // intracellular // plasma membrane // coated pit // clathrin vesicle coat // membrane // clathrin vesicle coat // clathrin-coated vesicle membrane // cytoplasmic vesicle // intracellular // plasma membrane // coated pit // clathri…	inferred from direct assay // inferred from electronic annotation // inferred from sequence or structural similarity // inferred from sequence or structural similarity // inferred from electronic annotation // inferred from electronic annotation // inferred from electronic annotation // inferred from electronic annotation // inferred from direct assay // inferred from electronic annotation // inf…	---	---	---	---	---	Pfam // Pfam // Pfam // Pfam // Pfam // Pfam // Pfam	IPR012466 // IPR012466 // IPR012466 // IPR012466 // IPR012466 // IPR012466 // IPR012466	Adaptin ear-binding coat-associated protein 1 NECAP-1 // Adaptin ear-binding coat-associated protein 1 NECAP-1 // Adaptin ear-binding coat-associated protein 1 NECAP-1 // Adaptin ear-binding coat-associated protein 1 NECAP-1 // Adaptin ear-binding coat-associated protein 1 NECAP-1 // Adaptin ear-binding coat-associated protein 1 NECAP-1 // Adaptin ear-binding coat-associated protein 1 NECAP-1	main			ENST00000457898 859bp
TC01000207.hg.1	2.61228	2.8142	2.85701	3.08026	2.94978	2.90289	2.97178	2.73334	2.79732	3.11714	3.18873	2.89758		havana:lincRNA chromosome:GRCh37:1:16787443:16794976:1 gene:ENSG00000226029 gene_biotype:lincRNA transcript_biotype:lincRNA	ENST00000457898	ENSEMBL	noncoding	--- // ---	chr1	+	16787443	16794976	---	---	---	---	---	---	---	---	---	---	---	---	---	---	main	NECAP2 859bp
TC01000208.hg.1	3.45065	3.61695	3.68752	3.65325	3.68288	3.61216	3.71423	3.50341	3.6558	3.42206	3.56044	3.47906		havana:lincRNA chromosome:GRCh37:1:16847189:16848291:1 gene:ENSG00000224174 gene_biotype:lincRNA transcript_biotype:lincRNA	ENST00000452795	ENSEMBL	noncoding	--- // ---	chr1	+	16847189	16848303	---	---	---	---	---	---	---	---	---	---	---	---	---	---	main
TC01000209.hg.1	3.91778	3.99895	3.79677	4.08114	4.11464	4.26921	3.99868	3.94097	3.97675	4.00856	4.09637	4.10658	LOC100506533	[retired] cdna:known chromosome:GRCh37:1:16862255:16864669:1 gene:ENSG00000197511 gene_biotype:protein_coding transcript_biotype:protein_coding	ENST00000357301	ENSEMBL	coding	---	chr1	+	16862255	16864669	---	---	---	---	---	---	---	---	---	---	---	---	---	---	main		n381060		ENST00000415386;n378241
TC01000210.hg.1	3.11922	2.93492	3.1378	3.01128	3.09286	2.88797	2.97678	3.07325	3.20189	3.01128	2.96489	2.9786	MIR3675	microRNA 3675 (MIR3675), microRNA.	NR_037446	RefSeq	noncoding	---	chr1	+	16875409	16875482	---	---	---	---	---	---	---	---	---	---	---	---	---	---	main
TC01000211.hg.1	4.40613	4.57865	4.72973	4.42528	4.56923	4.62825	4.64238	4.53571	4.49154	4.60858	4.55631	4.35891		[retired] ncrna:lincRNA chromosome:GRCh37:1:16946910:16951432:1 gene:ENSG00000245549	ENST00000501442	ENSEMBL	unknown	---	chr1	+	16946910	16951432	---	---	---	---	---	---	---	---	---	---	---	---	---	---	main
TC01000212.hg.1	5.33325	5.3562	5.3156	5.35775	5.35136	5.43752	5.36376	5.33304	5.35258	5.36218	5.39374	5.38731	MST1P2	macrophage stimulating 1 (hepatocyte growth factor-like) pseudogene 2 (MST1P2), non-coding RNA.	NR_027504	RefSeq	noncoding	1p36.2	chr1	+	16972069	16976915	---	---	---	---	---	---	---	---	---	---	---	---	---	---	main
TC01000213.hg.1	5.45805	5.04066	5.16723	5.23084	5.19456	5.25191	5.26725	5.11778	5.07372	5.23749	5.17029	5.18462	LOC101060384	cdna:known chromosome:GRCh37:1:16999498:17000007:1 gene:ENSG00000237847 gene_biotype:protein_coding transcript_biotype:protein_coding	ENST00000434336	ENSEMBL	coding	--- // 1p36.13 // 1p36.13	chr1	+	16999498	17000007	---	---	---	---	---	---	---	---	---	---	---	---	---	---	main
TC01000214.hg.1	3.11922	2.93492	3.1378	3.01128	3.09286	2.88797	2.97678	3.07325	3.20189	3.01128	2.96489	2.9786			uc021ogy.1	UCSC Genes	unknown	---	chr1	+	17007750	17007823	---	---	---	---	---	---	---	---	---	---	---	---	---	---	main
TC01000215.hg.1	2.57729	2.62532	2.44742	2.53988	2.51572	2.65917	2.49753	2.41713	2.49022	2.37017	2.27413	2.63551			uc021ogz.1	UCSC Genes	unknown	---	chr1	+	17052061	17052133	---	---	---	---	---	---	---	---	---	---	---	---	---	---	main
TC01000216.hg.1	6.47339	6.32382	6.46374	6.44774	6.35459	6.40472	6.24698	6.29369	6.10671	6.17326	6.17181	6.09471			uc021oha.1	UCSC Genes	unknown	---	chr1	+	17053780	17053850	---	---	---	---	---	---	---	---	---	---	---	---	---	---	main
TC01000217.hg.1	6.20031	6.19118	6.19733	6.24988	6.21148	6.29204	6.27205	6.23881	6.22919	6.28306	6.24243	6.22067	CROCC	ciliary rootlet coiled-coil, rootletin (CROCC), mRNA.	NM_014675	RefSeq	coding	1p36.13 // 1p36.13 // 1p36.13 // --- // --- // --- // --- // --- // --- // --- // --- // --- // --- // --- // ---	chr1	+	17066768	17299474	GO:0007049 // GO:0008104 // GO:0030030 // GO:0051297 // GO:0051297 // GO:0007049 // GO:0008104 // GO:0030030 // GO:0051297 // GO:0016192 // GO:0051297 // GO:0007049 // GO:0008104 // GO:0030030 // GO:0051297 // GO:0008104 // GO:0007049 // GO:0030030 // GO:0051297 // GO:0051297	cell cycle // protein localization // cell projection organization // centrosome organization // centrosome organization // cell cycle // protein localization // cell projection organization // centrosome organization // vesicle-mediated transport // centrosome organization // cell cycle // protein localization // cell projection organization // centrosome organization // protein localization // …	inferred from electronic annotation // inferred from mutant phenotype // inferred from electronic annotation // inferred from direct assay // inferred from electronic annotation // inferred from electronic annotation // inferred from mutant phenotype // inferred from electronic annotation // inferred from direct assay // inferred from electronic annotation // inferred from electronic annotation /…	GO:0005737 // GO:0005813 // GO:0005814 // GO:0005886 // GO:0015629 // GO:0035253 // GO:0005737 // GO:0005814 // GO:0005856 // GO:0035253 // GO:0005737 // GO:0005813 // GO:0005814 // GO:0005886 // GO:0015629 // GO:0035253 // GO:0016020 // GO:0005814 // GO:0035253 // GO:0005737 // GO:0005856 // GO:0005737 // GO:0005813 // GO:0005814 // GO:0005886 // GO:0015629 // GO:0035253 // GO:0005886 // GO:0005…	cytoplasm // centrosome // centriole // plasma membrane // actin cytoskeleton // ciliary rootlet // cytoplasm // centriole // cytoskeleton // ciliary rootlet // cytoplasm // centrosome // centriole // plasma membrane // actin cytoskeleton // ciliary rootlet // membrane // centriole // ciliary rootlet // cytoplasm // cytoskeleton // cytoplasm // centrosome // centriole // plasma membrane // actin …	inferred from direct assay // inferred from direct assay // inferred from sequence or structural similarity // inferred from direct assay // inferred from direct assay // inferred from sequence or structural similarity // inferred from electronic annotation // inferred from electronic annotation // inferred from electronic annotation // inferred from electronic annotation // inferred from direct …	GO:0005198 // GO:0005515 // GO:0019894 // GO:0005198 // GO:0019894 // GO:0005198 // GO:0005515 // GO:0019894 // GO:0005198 // GO:0019894 // GO:0005198 // GO:0005515 // GO:0019894 // GO:0005515 // GO:0005198 // GO:0019894	structural molecule activity // protein binding // kinesin binding // structural molecule activity // kinesin binding // structural molecule activity // protein binding // kinesin binding // structural molecule activity // kinesin binding // structural molecule activity // protein binding // kinesin binding // protein binding // structural molecule activity // kinesin binding	inferred from sequence or structural similarity // inferred from physical interaction // inferred from sequence or structural similarity // inferred from electronic annotation // inferred from electronic annotation // inferred from sequence or structural similarity // inferred from physical interaction // inferred from sequence or structural similarity // inferred from electronic annotation // in…	---	---	---	---	---	main	n326693 8402bp	ENST00000414128;ENST00000362684;ENST00000384659;ENST00000384278;n342225	ENST00000446261 5947bp	ENST00000414340;ENST00000416869;NR_002729;n405572;n342228;n345427
TC01000218.hg.1	11.1797	11.3921	11.0549	10.8715	10.789	10.6659	10.7144	10.8125	10.8449	10.6976	10.7617	10.7881	RNU1-1	ncrna:snRNA chromosome:GRCh37:1:17067011:17067174:1 gene:ENSG00000207389 gene_biotype:snRNA transcript_biotype:snRNA	ENST00000384659	ENSEMBL	noncoding	1p36.1 // 1p36.1 // 1p36.1 // 14q13.1 // 14q13.1 // 1q21.2 // 1p36.1	chr1	+	17067011	17067174	---	---	---	---	---	---	---	---	---	---	---	---	---	---	main		CROCC
TC01000219.hg.1	5.07756	4.89585	4.97831	4.92455	4.94705	5.08247	4.9316	5.06499	4.95449	5.0164	4.86101	4.90007		havana:lincRNA chromosome:GRCh37:1:17181902:17185779:1 gene:ENSG00000230239 gene_biotype:lincRNA transcript_biotype:lincRNA	ENST00000414128	ENSEMBL	noncoding	--- // ---	chr1	+	17181902	17185779	---	---	---	---	---	---	---	---	---	---	---	---	---	---	main		CROCC
TC01000220.hg.1	3.09967	3.07549	3.16145	2.98397	3.03959	3.09922	3.0006	2.89635	3.02451	2.99524	2.87191	3.06544			uc021ohd.1	UCSC Genes	unknown	---	chr1	+	17186693	17186765	---	---	---	---	---	---	---	---	---	---	---	---	---	---	main
TC01000221.hg.1	6.90111	6.89273	7.01588	6.95286	6.84336	6.8505	6.58886	6.64961	6.6533	6.45559	6.40425	6.56473			uc021ohe.1	UCSC Genes	unknown	---	chr1	+	17188416	17188486	---	---	---	---	---	---	---	---	---	---	---	---	---	---	main
TC01000222.hg.1	5.12212	5.06471	5.03123	4.99363	5.07687	5.12897	5.02662	4.91116	4.9044	4.92224	5.02556	4.98364		ncrna:snRNA chromosome:GRCh37:1:17200203:17200346:1 gene:ENSG00000199554 gene_biotype:snRNA transcript_biotype:snRNA	ENST00000362684	ENSEMBL	noncoding	1p36.13 // 1p36.13 // 1p36.13 // 1p36.13 // --- // --- // --- // --- // --- // --- // --- // ---	chr1	+	17197440	17200587	---	---	---	---	---	---	---	---	---	---	---	---	---	---	main		CROCC
TC01000223.hg.1	4.547	4.49397	4.78546	4.90903	4.6859	4.80699	4.74242	4.65684	4.76452	4.67436	4.58662	4.76313			uc021ohg.1	UCSC Genes	unknown	---	chr1	+	17201958	17202031	---	---	---	---	---	---	---	---	---	---	---	---	---	---	main
TC01000224.hg.1	5.25941	5.37493	5.71341	5.59545	5.63396	5.20902	5.06737	5.17506	5.30723	5.19171	5.06863	5.25613			uc021ohh.1	UCSC Genes	unknown	---	chr1	+	17216172	17216245	---	---	---	---	---	---	---	---	---	---	---	---	---	---	main
TC01000225.hg.1	11.1797	11.3921	11.0549	10.8715	10.789	10.6659	10.7144	10.8125	10.8449	10.6976	10.7617	10.7881	RNU1-1	ncrna:snRNA chromosome:GRCh37:1:17222475:17222638:1 gene:ENSG00000207005 gene_biotype:snRNA transcript_biotype:snRNA	ENST00000384278	ENSEMBL	noncoding	1p36.1 // 1p36.1 // 1p36.1 // 14q13.1 // 14q13.1 // 1q21.2 // 1p36.1	chr1	+	17222475	17222638	---	---	---	---	---	---	---	---	---	---	---	---	---	---	main		CROCC
TC01000226.hg.1	1.56392	1.25662	1.34695	1.42052	1.55594	1.39347	1.59956	1.35001	1.33816	1.25773	1.56255	1.59616			uc021ohi.1	UCSC Genes	unknown	---	chr1	+	17222646	17222720	---	---	---	---	---	---	---	---	---	---	---	---	---	---	main
TC01000227.hg.1	5.5813	5.71303	5.55411	5.71877	5.76052	5.76799	5.76198	5.69157	5.69301	5.73333	5.75803	5.59252		cdna:known chromosome:GRCh37:1:17305421:17331586:1 gene:ENSG00000226526 gene_biotype:antisense transcript_biotype:antisense	ENST00000446261	ENSEMBL	noncoding	--- // ---	chr1	+	17305421	17331586	---	---	---	---	---	---	---	---	---	---	---	---	---	---	main	CROCC 5947bp			MFAP2;ATP13A2
TC01000228.hg.1	1.28126	1.2123	1.03648	1.07776	1.06259	1.12146	1.28546	1.0648	1.27936	0.992129	1.07315	1.17277		ncrna:misc_RNA chromosome:GRCh37:1:17484692:17484779:1 gene:ENSG00000252180 gene_biotype:misc_RNA transcript_biotype:misc_RNA	ENST00000516371	ENSEMBL	noncoding	---	chr1	+	17484692	17484779	---	---	---	---	---	---	---	---	---	---	---	---	---	---	main
TC01000229.hg.1	5.22553	5.25418	5.38023	5.30149	5.34107	5.34079	5.4095	5.39423	5.35565	5.41127	5.32839	5.44409	LOC400743	havana:lincRNA chromosome:GRCh37:1:17516278:17524112:1 gene:ENSG00000204362 gene_biotype:lincRNA transcript_biotype:lincRNA	ENST00000412427	ENSEMBL	noncoding	1p36.13 // 1p36.13 // --- // ---	chr1	+	17516278	17524112	---	---	---	---	---	---	---	---	---	---	---	---	---	---	main			PADI1 7509bp
TC01000230.hg.1	4.93672	4.90417	4.92386	4.94071	4.91797	4.99822	5.081	5.01157	5.0101	5.04218	4.97571	4.96646	PADI1	peptidyl arginine deiminase, type I (PADI1), mRNA.	NM_013358	RefSeq	coding	1p36.13 // 1p36.13 // 1p36.13 // 1p36.13 // 1p36.13 // 1p36.13 // 1p36.13 // --- // --- // ---	chr1	+	17531621	17572501	GO:0018101 // GO:0006464 // GO:0018101 // GO:0006464 // GO:0018101 // GO:0006464 // GO:0018101 // GO:0006464 // GO:0018101 // GO:0006464 // GO:0018101 // GO:0006464 // GO:0018101 // GO:0006464 // GO:0006464 // GO:0018101	peptidyl-citrulline biosynthetic process from peptidyl-arginine // cellular protein modification process // peptidyl-citrulline biosynthetic process from peptidyl-arginine // cellular protein modification process // peptidyl-citrulline biosynthetic process from peptidyl-arginine // cellular protein modification process // peptidyl-citrulline biosynthetic process from peptidyl-arginine // cellular…	inferred from electronic annotation // inferred from electronic annotation // inferred from electronic annotation // inferred from electronic annotation // inferred from electronic annotation // inferred from electronic annotation // inferred from electronic annotation // inferred from electronic annotation // inferred from electronic annotation // inferred from electronic annotation // inferred …	GO:0005737 // GO:0005737 // GO:0005737 // GO:0005737 // GO:0005737 // GO:0005737 // GO:0005737 // GO:0005737	cytoplasm // cytoplasm // cytoplasm // cytoplasm // cytoplasm // cytoplasm // cytoplasm // cytoplasm	inferred from electronic annotation // inferred from electronic annotation // inferred from electronic annotation // inferred from electronic annotation // inferred from electronic annotation // inferred from electronic annotation // inferred from electronic annotation // inferred from electronic annotation	GO:0004668 // GO:0005509 // GO:0016787 // GO:0004668 // GO:0005509 // GO:0016787 // GO:0004668 // GO:0005509 // GO:0016787 // GO:0004668 // GO:0005509 // GO:0016787 // GO:0004668 // GO:0005509 // GO:0016787 // GO:0004668 // GO:0005509 // GO:0016787 // GO:0004668 // GO:0005509 // GO:0016787 // GO:0005509 // GO:0004668 // GO:0016787	protein-arginine deiminase activity // calcium ion binding // hydrolase activity // protein-arginine deiminase activity // calcium ion binding // hydrolase activity // protein-arginine deiminase activity // calcium ion binding // hydrolase activity // protein-arginine deiminase activity // calcium ion binding // hydrolase activity // protein-arginine deiminase activity // calcium ion binding // h…	inferred from electronic annotation // inferred from electronic annotation // inferred from electronic annotation // inferred from electronic annotation // inferred from electronic annotation // inferred from electronic annotation // inferred from electronic annotation // inferred from electronic annotation // inferred from electronic annotation // inferred from electronic annotation // inferred …	---	---	Pfam // Pfam // Pfam // Pfam // Pfam // Pfam	IPR013530 // IPR013732 // IPR013733 // IPR013530 // IPR013530 // IPR013530	Protein-arginine deiminase, C-terminal // Protein-arginine deiminase (PAD) N-terminal // Protein-arginine deiminase (PAD), central domain // Protein-arginine deiminase, C-terminal // Protein-arginine deiminase, C-terminal // Protein-arginine deiminase, C-terminal	main	ENST00000412427 7509bp;TCONS_00000159-XLOC_000068 7509bp
TC01000231.hg.1	5.19051	5.2366	5.17278	5.18889	5.22881	5.26654	5.29879	5.24067	5.24604	5.25554	5.21218	5.22167	PADI3	peptidyl arginine deiminase, type III (PADI3), mRNA.	NM_016233	RefSeq	coding	1p36.13 // 1p36.13 // 1p36.13 // 1p36.13 // 1p36.13 // ---	chr1	+	17575593	17610728	GO:0018101 // GO:0006464 // GO:0018101 // GO:0006464 // GO:0018101 // GO:0006464 // GO:0018101 // GO:0006464 // GO:0018101 // GO:0006464 // GO:0006464 // GO:0018101	peptidyl-citrulline biosynthetic process from peptidyl-arginine // cellular protein modification process // peptidyl-citrulline biosynthetic process from peptidyl-arginine // cellular protein modification process // peptidyl-citrulline biosynthetic process from peptidyl-arginine // cellular protein modification process // peptidyl-citrulline biosynthetic process from peptidyl-arginine // cellular…	inferred from electronic annotation // inferred from electronic annotation // inferred from electronic annotation // inferred from electronic annotation // inferred from electronic annotation // inferred from electronic annotation // inferred from electronic annotation // inferred from electronic annotation // inferred from electronic annotation // inferred from electronic annotation // inferred …	GO:0005634 // GO:0005730 // GO:0005737 // GO:0005737 // GO:0005634 // GO:0005730 // GO:0005737 // GO:0005737 // GO:0005634 // GO:0005730 // GO:0005737 // GO:0005737 // GO:0005634 // GO:0005730 // GO:0005737 // GO:0005737 // GO:0005634 // GO:0005730 // GO:0005737 // GO:0005737 // GO:0005634 // GO:0005737	nucleus // nucleolus // cytoplasm // cytoplasm // nucleus // nucleolus // cytoplasm // cytoplasm // nucleus // nucleolus // cytoplasm // cytoplasm // nucleus // nucleolus // cytoplasm // cytoplasm // nucleus // nucleolus // cytoplasm // cytoplasm // nucleus // cytoplasm	inferred from direct assay // inferred from direct assay // inferred from direct assay // inferred from electronic annotation // inferred from direct assay // inferred from direct assay // inferred from direct assay // inferred from electronic annotation // inferred from direct assay // inferred from direct assay // inferred from direct assay // inferred from electronic annotation // inferred fro…	GO:0004668 // GO:0005509 // GO:0004668 // GO:0016787 // GO:0004668 // GO:0005509 // GO:0004668 // GO:0016787 // GO:0004668 // GO:0005509 // GO:0004668 // GO:0016787 // GO:0004668 // GO:0005509 // GO:0004668 // GO:0016787 // GO:0004668 // GO:0005509 // GO:0004668 // GO:0016787 // GO:0005509 // GO:0004668 // GO:0016787	protein-arginine deiminase activity // calcium ion binding // protein-arginine deiminase activity // hydrolase activity // protein-arginine deiminase activity // calcium ion binding // protein-arginine deiminase activity // hydrolase activity // protein-arginine deiminase activity // calcium ion binding // protein-arginine deiminase activity // hydrolase activity // protein-arginine deiminase act…	inferred from electronic annotation // inferred from electronic annotation // traceable author statement // inferred from electronic annotation // inferred from electronic annotation // inferred from electronic annotation // traceable author statement // inferred from electronic annotation // inferred from electronic annotation // inferred from electronic annotation // traceable author statement …	---	---	Pfam // Pfam // Pfam	IPR013530 // IPR013732 // IPR013733	Protein-arginine deiminase, C-terminal // Protein-arginine deiminase (PAD) N-terminal // Protein-arginine deiminase (PAD), central domain	main
TC01000232.hg.1	5.02631	5.01134	4.99028	5.01192	5.01756	5.03246	5.03291	5.01143	4.97116	5.01038	5.0261	5.02022	PADI4	peptidyl arginine deiminase, type IV (PADI4), mRNA.	NM_012387	RefSeq	coding	1p36.13 // 1p36.13 // 1p36.13 // 1p36.13 // 1p36.13 // 1p36.13 // --- // --- // --- // --- // ---	chr1	+	17634690	17690499	GO:0006351 // GO:0006355 // GO:0006464 // GO:0016568 // GO:0018101 // GO:0006464 // GO:0006351 // GO:0006355 // GO:0006464 // GO:0016568 // GO:0018101 // GO:0006464 // GO:0006351 // GO:0006355 // GO:0006464 // GO:0016568 // GO:0018101 // GO:0006464 // GO:0006351 // GO:0006355 // GO:0006464 // GO:0016568 // GO:0018101 // GO:0006464 // GO:0006351 // GO:0006355 // GO:0006464 // GO:0016568 // GO:0018…	transcription, DNA-dependent // regulation of transcription, DNA-dependent // cellular protein modification process // chromatin modification // peptidyl-citrulline biosynthetic process from peptidyl-arginine // cellular protein modification process // transcription, DNA-dependent // regulation of transcription, DNA-dependent // cellular protein modification process // chromatin modification // p…	inferred from electronic annotation // inferred from electronic annotation // traceable author statement // inferred from electronic annotation // inferred from electronic annotation // inferred from electronic annotation // inferred from electronic annotation // inferred from electronic annotation // traceable author statement // inferred from electronic annotation // inferred from electronic an…	GO:0005634 // GO:0005737 // GO:0005737 // GO:0005634 // GO:0005737 // GO:0005737 // GO:0005634 // GO:0005737 // GO:0005737 // GO:0005634 // GO:0005737 // GO:0005737 // GO:0005634 // GO:0005737 // GO:0005737 // GO:0005634 // GO:0005737 // GO:0005737 // GO:0005634 // GO:0005737 // GO:0005737	nucleus // cytoplasm // cytoplasm // nucleus // cytoplasm // cytoplasm // nucleus // cytoplasm // cytoplasm // nucleus // cytoplasm // cytoplasm // nucleus // cytoplasm // cytoplasm // nucleus // cytoplasm // cytoplasm // nucleus // cytoplasm // cytoplasm	inferred from electronic annotation // inferred from direct assay // inferred from electronic annotation // inferred from electronic annotation // inferred from direct assay // inferred from electronic annotation // inferred from electronic annotation // inferred from direct assay // inferred from electronic annotation // inferred from electronic annotation // inferred from direct assay // inferr…	GO:0004668 // GO:0005509 // GO:0004668 // GO:0016787 // GO:0046872 // GO:0004668 // GO:0005509 // GO:0004668 // GO:0005509 // GO:0004668 // GO:0016787 // GO:0046872 // GO:0004668 // GO:0005509 // GO:0004668 // GO:0016787 // GO:0046872 // GO:0004668 // GO:0005509 // GO:0004668 // GO:0016787 // GO:0046872 // GO:0004668 // GO:0005509 // GO:0004668 // GO:0016787 // GO:0046872 // GO:0005509 // GO:0004…	protein-arginine deiminase activity // calcium ion binding // protein-arginine deiminase activity // hydrolase activity // metal ion binding // protein-arginine deiminase activity // calcium ion binding // protein-arginine deiminase activity // calcium ion binding // protein-arginine deiminase activity // hydrolase activity // metal ion binding // protein-arginine deiminase activity // calcium io…	inferred from electronic annotation // inferred from electronic annotation // traceable author statement // inferred from electronic annotation // inferred from electronic annotation // inferred from electronic annotation // inferred from electronic annotation // inferred from electronic annotation // inferred from electronic annotation // traceable author statement // inferred from electronic an…	---	---	Pfam // Pfam // Pfam // Pfam // Pfam	IPR013732 // IPR013530 // IPR013732 // IPR013733 // IPR013732	Protein-arginine deiminase (PAD) N-terminal // Protein-arginine deiminase, C-terminal // Protein-arginine deiminase (PAD) N-terminal // Protein-arginine deiminase (PAD), central domain // Protein-arginine deiminase (PAD) N-terminal	main
[truncated: 70,293 more rows]
